# Supplementary material for: VIP-DB: A Comprehensive Database of Virus–Insect–Plant Relationships
Source: Viruses. 2026 Jun 18;18(6):679. doi: 10.3390/v18060679 (PMC13307628; doi:10.3390/v18060679)
Supplement: Supplementary file 1 [file viruses-18-00679-s001.zip › Supplementary Table S1.xlsx]

## Sheet: Sheet1
Table S1. Virus-insect-plant relationships
Virus Family	Virus Genus	Virus Name	Virus TaxID	Vector Order	Vector Family	Vector Genus	Vector	Vector TaxID	Virus Host	Host TaxID	DOI for Validation Virus-Insect Relationships	Virus Transmission Mode	DOI for Validation Virus Transmission Mode
Caulimoviridae	Caulimovirus	Cauliflower mosaic virus	10641	Hemiptera	Aphididae	Acyrthosiphon	Acyrthosiphon pisum	7029	Arabidopsis thaliana	3702	https://doi.org/10.1128/JVI.00432-18	Non-Circulative, Semi-Persistent Transmission	https://doi.org/10.1099/vir.0.037887-0
Caulimoviridae	Caulimovirus	Cauliflower mosaic virus	10641	Hemiptera	Aphididae	Acyrthosiphon	Acyrthosiphon pisum	7029	Brassica	3705	https://doi.org/10.1128/JVI.00432-18	Non-Circulative, Semi-Persistent Transmission	https://doi.org/10.1099/vir.0.037887-0
Caulimoviridae	Caulimovirus	Cauliflower mosaic virus	10641	Hemiptera	Aphididae	Acyrthosiphon	Acyrthosiphon pisum	7029	Raphanus	3725	https://doi.org/10.1128/JVI.00432-18	Non-Circulative, Semi-Persistent Transmission	https://doi.org/10.1099/vir.0.037887-0
Tombusviridae	Luteovirus	Bean leafroll virus	12041	Hemiptera	Aphididae	Acyrthosiphon	Acyrthosiphon pisum	7029	Cicer arietinum	3827	https://doi.org/10.1093/ee/nvw150	Circulative, Persistent Non-Propagative Transmission	https://doi.org/10.1016/s1369-5266(00)00090-x
Tombusviridae	Luteovirus	Bean leafroll virus	12041	Hemiptera	Aphididae	Acyrthosiphon	Acyrthosiphon pisum	7029	Lens culinaris	3864	https://doi.org/10.1093/ee/nvw150	Circulative, Persistent Non-Propagative Transmission	https://doi.org/10.1016/s1369-5266(00)00090-x
Tombusviridae	Luteovirus	Bean leafroll virus	12041	Hemiptera	Aphididae	Acyrthosiphon	Acyrthosiphon pisum	7029	Medicago sativa	3879	https://doi.org/10.1093/ee/nvw150	Circulative, Persistent Non-Propagative Transmission	https://doi.org/10.1016/s1369-5266(00)00090-x
Tombusviridae	Luteovirus	Bean leafroll virus	12041	Hemiptera	Aphididae	Acyrthosiphon	Acyrthosiphon pisum	7029	Vicia faba	3906	https://doi.org/10.1093/ee/nvw150	Circulative, Persistent Non-Propagative Transmission	https://doi.org/10.1016/s1369-5266(00)00090-x
Tombusviridae	Luteovirus	Soybean dwarf virus	12049	Hemiptera	Aphididae	Acyrthosiphon	Acyrthosiphon pisum	7029	Glycine max	3847	https://doi.org/10.1111/j.1365-2583.2009.00956.x	Circulative, Persistent Non-Propagative Transmission	https://doi.org/10.1016/s1369-5266(00)00090-x
Potyviridae	Potyvirus	Bean yellow mosaic virus	12197	Hemiptera	Aphididae	Acyrthosiphon	Acyrthosiphon pisum	7029	Vicia faba	3906	https://doi.org/10.1093/aesa/62.6.1398	Non-Persistent Transmission	https://doi.org/10.1016/j.virusres.2003.12.011
Nanoviridae	Nanovirus	Faba bean necrotic yellows virus	59817	Hemiptera	Aphididae	Acyrthosiphon	Acyrthosiphon pisum	7029	Cicer arietinum	3827	https://doi.org/10.1006/viro.1999.9904;10.1016/j.virusres.2013.06.002; 10.1128/JVI.00780-15	Circulative, Persistent Non-Propagative Transmission	https://doi.org/10.1128/JVI.00780-15
Nanoviridae	Nanovirus	Faba bean necrotic yellows virus	59817	Hemiptera	Aphididae	Acyrthosiphon	Acyrthosiphon pisum	7029	Lens culinaris	3864	https://doi.org/10.1006/viro.1999.9904;10.1016/j.virusres.2013.06.002; 10.1128/JVI.00780-15	Circulative, Persistent Non-Propagative Transmission	https://doi.org/10.1128/JVI.00780-15
Nanoviridae	Nanovirus	Faba bean necrotic yellows virus	59817	Hemiptera	Aphididae	Acyrthosiphon	Acyrthosiphon pisum	7029	Phaseolus vulgaris	3885	https://doi.org/10.1006/viro.1999.9904;10.1016/j.virusres.2013.06.002; 10.1128/JVI.00780-15	Circulative, Persistent Non-Propagative Transmission	https://doi.org/10.1128/JVI.00780-15
Nanoviridae	Nanovirus	Faba bean necrotic yellows virus	59817	Hemiptera	Aphididae	Acyrthosiphon	Acyrthosiphon pisum	7029	Vicia faba	3906	https://doi.org/10.1006/viro.1999.9904;10.1016/j.virusres.2013.06.002; 10.1128/JVI.00780-15	Circulative, Persistent Non-Propagative Transmission	https://doi.org/10.1128/JVI.00780-15
Solemoviridae	Enamovirus	Pea enation mosaic virus 1	193121	Hemiptera	Aphididae	Acyrthosiphon	Acyrthosiphon pisum	7029	Cicer arietinum	3827	https://doi.org/10.1074/mcp.M116.063495; 10.1038/nbt.2753； 10.1093/jee/toaa104；10.1016/j.cois.2015.01.009; https://doi.org/10.3390/cells11040693;10.1016/j.cois.2016.04.014	Circulative, Persistent Non-Propagative Transmission	https://doi.org/10.1016/s1369-5266(00)00090-x; 10.3390/plants9070895; https://doi.org/10.3390/cells11040693
Solemoviridae	Enamovirus	Pea enation mosaic virus 1	193121	Hemiptera	Aphididae	Acyrthosiphon	Acyrthosiphon pisum	7029	Lathyrus odoratus	3859	https://doi.org/10.1074/mcp.M116.063495; 10.1038/nbt.2753； 10.1093/jee/toaa104；10.1016/j.cois.2015.01.009; https://doi.org/10.3390/cells11040693;10.1016/j.cois.2016.04.014	Circulative, Persistent Non-Propagative Transmission	https://doi.org/10.1016/s1369-5266(00)00090-x; 10.3390/plants9070895; https://doi.org/10.3390/cells11040693
Solemoviridae	Enamovirus	Pea enation mosaic virus 1	193121	Hemiptera	Aphididae	Acyrthosiphon	Acyrthosiphon pisum	7029	Lens culinaris	3864	https://doi.org/10.1074/mcp.M116.063495; 10.1038/nbt.2753； 10.1093/jee/toaa104；10.1016/j.cois.2015.01.009; https://doi.org/10.3390/cells11040693;10.1016/j.cois.2016.04.014	Circulative, Persistent Non-Propagative Transmission	https://doi.org/10.1016/s1369-5266(00)00090-x; 10.3390/plants9070895; https://doi.org/10.3390/cells11040693
Solemoviridae	Enamovirus	Pea enation mosaic virus 1	193121	Hemiptera	Aphididae	Acyrthosiphon	Acyrthosiphon pisum	7029	Pisum sativum	3888	https://doi.org/10.1074/mcp.M116.063495; 10.1038/nbt.2753； 10.1093/jee/toaa104；10.1016/j.cois.2015.01.009; https://doi.org/10.3390/cells11040693;10.1016/j.cois.2016.04.014	Circulative, Persistent Non-Propagative Transmission	https://doi.org/10.1016/s1369-5266(00)00090-x; 10.3390/plants9070895; https://doi.org/10.3390/cells11040693
Solemoviridae	Enamovirus	Pea enation mosaic virus 1	193121	Hemiptera	Aphididae	Acyrthosiphon	Acyrthosiphon pisum	7029	Vicia faba	3906	https://doi.org/10.1074/mcp.M116.063495; 10.1038/nbt.2753； 10.1093/jee/toaa104；10.1016/j.cois.2015.01.009; https://doi.org/10.3390/cells11040693;10.1016/j.cois.2016.04.014	Circulative, Persistent Non-Propagative Transmission	https://doi.org/10.1016/s1369-5266(00)00090-x; 10.3390/plants9070895; https://doi.org/10.3390/cells11040693
Solemoviridae	Enamovirus	Pea enation mosaic virus 1	193121	Hemiptera	Aphididae	Acyrthosiphon	Acyrthosiphon pisum	7029	Vicia sativa	3908	https://doi.org/10.1074/mcp.M116.063495; 10.1038/nbt.2753； 10.1093/jee/toaa104；10.1016/j.cois.2015.01.009; https://doi.org/10.3390/cells11040693;10.1016/j.cois.2016.04.014	Circulative, Persistent Non-Propagative Transmission	https://doi.org/10.1016/s1369-5266(00)00090-x; 10.3390/plants9070895; https://doi.org/10.3390/cells11040693
Solemoviridae	Enamovirus	Pea enation mosaic virus 1	193121	Hemiptera	Aphididae	Acyrthosiphon	Acyrthosiphon pisum	7029	Trifolium incarnatum	60916	https://doi.org/10.1074/mcp.M116.063495; 10.1038/nbt.2753； 10.1093/jee/toaa104；10.1016/j.cois.2015.01.009; https://doi.org/10.3390/cells11040693;10.1016/j.cois.2016.04.014	Circulative, Persistent Non-Propagative Transmission	https://doi.org/10.1016/s1369-5266(00)00090-x; 10.3390/plants9070895; https://doi.org/10.3390/cells11040693
Solemoviridae	Enamovirus	Pea enation mosaic virus 1	193121	Hemiptera	Aphididae	Acyrthosiphon	Acyrthosiphon pisum	7029	Medicago arabica	70936	https://doi.org/10.1074/mcp.M116.063495; 10.1038/nbt.2753； 10.1093/jee/toaa104；10.1016/j.cois.2015.01.009; https://doi.org/10.3390/cells11040693;10.1016/j.cois.2016.04.014	Circulative, Persistent Non-Propagative Transmission	https://doi.org/10.1016/s1369-5266(00)00090-x; 10.3390/plants9070895; https://doi.org/10.3390/cells11040693
Dicistroviridae	Cripavirus	Aphid lethal paralysis virus	209529	Hemiptera	Aphididae	Acyrthosiphon	Acyrthosiphon pisum	7029	NA	NA	https://doi.org/10.3390/v8110315	NA	NA
Nanoviridae	Nanovirus	Pea necrotic yellow dwarf virus	753670	Hemiptera	Aphididae	Acyrthosiphon	Acyrthosiphon pisum	7029	Pisum sativum	3888	https://doi.org/10.1016/j.virol.2018.07.001	Circulative, Persistent Non-Propagative Transmission	https://doi.org/10.1016/j.virol.2018.07.001
Geminiviridae	Begomovirus	Begomovirus bauri	10815	Hemiptera	Aleyrodidae	Bemisia	Bemisia tabaci	7038	Nicotiana tabacum	4097	https://doi.org/10.1093/oxfordjournals.molbev.a025721; https://doi.org/10.1016/j.molp.2023.02.007	Circulative, Persistent Non-Propagative Transmission	https://doi.org/10.1016/B978-0-12-800172-1.00004-5
Geminiviridae	Begomovirus	Begomovirus bauri	10815	Hemiptera	Aleyrodidae	Bemisia	Bemisia tabaci	7038	Nicotiana benthamiana	4100	https://doi.org/10.1093/oxfordjournals.molbev.a025721; https://doi.org/10.1016/j.molp.2023.02.007	Circulative, Persistent Non-Propagative Transmission	https://doi.org/10.1016/B978-0-12-800172-1.00004-5
Geminiviridae	Begomovirus	Begomovirus bauri	10815	Hemiptera	Aleyrodidae	Bemisia	Bemisia tabaci	7038	Nicotiana clevelandii	81866	https://doi.org/10.1093/oxfordjournals.molbev.a025721; https://doi.org/10.1016/j.molp.2023.02.007	Circulative, Persistent Non-Propagative Transmission	https://doi.org/10.1016/B978-0-12-800172-1.00004-5
Geminiviridae	Begomovirus	Begomovirus bauri	10815	Hemiptera	Aleyrodidae	Bemisia	Bemisia tabaci	7038	Malva parviflora	145753	https://doi.org/10.1093/oxfordjournals.molbev.a025721; https://doi.org/10.1016/j.molp.2023.02.007	Circulative, Persistent Non-Propagative Transmission	https://doi.org/10.1016/B978-0-12-800172-1.00004-5
Geminiviridae	Begomovirus	Begomovirus bauri	10815	Hemiptera	Aleyrodidae	Bemisia	Bemisia tabaci	7038	Callianthe sellowiana	2059498	https://doi.org/10.1093/oxfordjournals.molbev.a025721; https://doi.org/10.1016/j.molp.2023.02.007	Circulative, Persistent Non-Propagative Transmission	https://doi.org/10.1016/B978-0-12-800172-1.00004-5
Geminiviridae	Begomovirus	Begomovirus manihotis	10817	Hemiptera	Aleyrodidae	Bemisia	Bemisia tabaci	7038	Manihot esculenta	3983	https://doi.org/10.1016/j.molp.2023.02.007; 10.1186/s12864-023-09474-3; 10.1016/0042-6822(90)90462-z	Circulative, Persistent Non-Propagative Transmission	https://doi.org/10.1016/B978-0-12-800172-1.00004-5
Geminiviridae	Begomovirus	Potato yellow mosaic virus	10827	Hemiptera	Aleyrodidae	Bemisia	Bemisia tabaci	7038	Solanum tuberosum	4113	https://doi.org/10.1093/oxfordjournals.molbev.a025721	Circulative, Persistent Non-Propagative Transmission	https://doi.org/10.1016/B978-0-12-800172-1.00004-5
Geminiviridae	Begomovirus	Squash leaf curl virus	10829	Hemiptera	Aleyrodidae	Bemisia	Bemisia tabaci	7038	Cucurbita moschata	3662	https://doi.org/10.1016/j.virusres.2013.06.002; 10.1016/j.micpath.2018.07.008； 10.1016/S0065-3527(06)69006-4	Circulative, Persistent Non-Propagative Transmission	https://doi.org/10.1016/B978-0-12-800172-1.00004-5
Geminiviridae	Begomovirus	Squash leaf curl virus	10829	Hemiptera	Aleyrodidae	Bemisia	Bemisia tabaci	7038	Cucurbita pepo	3663	https://doi.org/10.1016/j.virusres.2013.06.002; 10.1016/j.micpath.2018.07.008； 10.1016/S0065-3527(06)69006-4	Circulative, Persistent Non-Propagative Transmission	https://doi.org/10.1016/B978-0-12-800172-1.00004-5
Geminiviridae	Begomovirus	Squash leaf curl virus	10829	Hemiptera	Aleyrodidae	Bemisia	Bemisia tabaci	7038	Phaseolus vulgaris	3885	https://doi.org/10.1016/j.virusres.2013.06.002; 10.1016/j.micpath.2018.07.008； 10.1016/S0065-3527(06)69006-4	Circulative, Persistent Non-Propagative Transmission	https://doi.org/10.1016/B978-0-12-800172-1.00004-5
Geminiviridae	Begomovirus	Tomato golden mosaic virus	10831	Hemiptera	Aleyrodidae	Bemisia	Bemisia tabaci	7038	Datura stramonium	4076	https://doi.org/10.1093/oxfordjournals.molbev.a025721	Circulative, Persistent Non-Propagative Transmission	https://doi.org/10.1016/B978-0-12-800172-1.00004-5
Geminiviridae	Begomovirus	Tomato golden mosaic virus	10831	Hemiptera	Aleyrodidae	Bemisia	Bemisia tabaci	7038	Solanum lycopersicum	4081	https://doi.org/10.1093/oxfordjournals.molbev.a025721	Circulative, Persistent Non-Propagative Transmission	https://doi.org/10.1016/B978-0-12-800172-1.00004-5
Geminiviridae	Begomovirus	Tomato golden mosaic virus	10831	Hemiptera	Aleyrodidae	Bemisia	Bemisia tabaci	7038	Nicotiana debneyi	4089	https://doi.org/10.1093/oxfordjournals.molbev.a025721	Circulative, Persistent Non-Propagative Transmission	https://doi.org/10.1016/B978-0-12-800172-1.00004-5
Geminiviridae	Begomovirus	Tomato golden mosaic virus	10831	Hemiptera	Aleyrodidae	Bemisia	Bemisia tabaci	7038	Nicotiana benthamiana	4100	https://doi.org/10.1093/oxfordjournals.molbev.a025721	Circulative, Persistent Non-Propagative Transmission	https://doi.org/10.1016/B978-0-12-800172-1.00004-5
Geminiviridae	Begomovirus	Tomato golden mosaic virus	10831	Hemiptera	Aleyrodidae	Bemisia	Bemisia tabaci	7038	Physalis	24663	https://doi.org/10.1093/oxfordjournals.molbev.a025721	Circulative, Persistent Non-Propagative Transmission	https://doi.org/10.1016/B978-0-12-800172-1.00004-5
Geminiviridae	Begomovirus	Tomato golden mosaic virus	10831	Hemiptera	Aleyrodidae	Bemisia	Bemisia tabaci	7038	Solanum pennellii	28526	https://doi.org/10.1093/oxfordjournals.molbev.a025721	Circulative, Persistent Non-Propagative Transmission	https://doi.org/10.1016/B978-0-12-800172-1.00004-5
Geminiviridae	Begomovirus	Tomato golden mosaic virus	10831	Hemiptera	Aleyrodidae	Bemisia	Bemisia tabaci	7038	Nicotiana glutinosa	35889	https://doi.org/10.1093/oxfordjournals.molbev.a025721	Circulative, Persistent Non-Propagative Transmission	https://doi.org/10.1016/B978-0-12-800172-1.00004-5
Geminiviridae	Begomovirus	Tomato golden mosaic virus	10831	Hemiptera	Aleyrodidae	Bemisia	Bemisia tabaci	7038	Nicotiana clevelandii	81866	https://doi.org/10.1093/oxfordjournals.molbev.a025721	Circulative, Persistent Non-Propagative Transmission	https://doi.org/10.1016/B978-0-12-800172-1.00004-5
Geminiviridae	Begomovirus	Tomato yellow leaf curl virus	10832	Hemiptera	Aleyrodidae	Bemisia	Bemisia tabaci	7038	Phaseolus vulgaris	3885	https://doi.org/10.1094/PDIS-04-14-0352-RE; 10.1007/s00705-009-0317-9; 10.1111/risa.12278; 10.1073/pnas.1701720114； 10.1038/srep01367； 10.1038/srep02230； 10.1046/j.1364-3703.2003.00147.x； 10.1080/15476286.2015.1086863; 10.1094/PDIS-04-14-0352-RE； 10.1099/0022-1317-72-11-2607; 10.1099/vir.0.047308-0; 10.1016/j.virusres.2020.198069; 10.1038/s41598-017-16330-4； 10.1080/15548627.2016.1192749； 10.1080…	Circulative, Persistent Non-Propagative Transmission	https://doi.org/10.1016/j.jviromet.2009.04.017; 10.1002/ps.3828
Geminiviridae	Begomovirus	Tomato yellow leaf curl virus	10832	Hemiptera	Aleyrodidae	Bemisia	Bemisia tabaci	7038	Capsicum annuum	4072	https://doi.org/10.1094/PDIS-04-14-0352-RE; 10.1007/s00705-009-0317-9; 10.1111/risa.12278; 10.1073/pnas.1701720114； 10.1038/srep01367； 10.1038/srep02230； 10.1046/j.1364-3703.2003.00147.x； 10.1080/15476286.2015.1086863; 10.1094/PDIS-04-14-0352-RE； 10.1099/0022-1317-72-11-2607; 10.1099/vir.0.047308-0; 10.1016/j.virusres.2020.198069; 10.1038/s41598-017-16330-4； 10.1080/15548627.2016.1192749； 10.1080…	Circulative, Persistent Non-Propagative Transmission	https://doi.org/10.1016/j.jviromet.2009.04.017; 10.1002/ps.3828
Geminiviridae	Begomovirus	Tomato yellow leaf curl virus	10832	Hemiptera	Aleyrodidae	Bemisia	Bemisia tabaci	7038	Solanum lycopersicum	4081	https://doi.org/10.1094/PDIS-04-14-0352-RE; 10.1007/s00705-009-0317-9; 10.1111/risa.12278; 10.1073/pnas.1701720114； 10.1038/srep01367； 10.1038/srep02230； 10.1046/j.1364-3703.2003.00147.x； 10.1080/15476286.2015.1086863; 10.1094/PDIS-04-14-0352-RE； 10.1099/0022-1317-72-11-2607; 10.1099/vir.0.047308-0; 10.1016/j.virusres.2020.198069; 10.1038/s41598-017-16330-4； 10.1080/15548627.2016.1192749； 10.1080…	Circulative, Persistent Non-Propagative Transmission	https://doi.org/10.1016/j.jviromet.2009.04.017; 10.1002/ps.3828
Geminiviridae	Begomovirus	Tomato yellow leaf curl virus	10832	Hemiptera	Aleyrodidae	Bemisia	Bemisia tabaci	7038	Nicotiana benthamiana	4100	https://doi.org/10.1094/PDIS-04-14-0352-RE; 10.1007/s00705-009-0317-9; 10.1111/risa.12278; 10.1073/pnas.1701720114； 10.1038/srep01367； 10.1038/srep02230； 10.1046/j.1364-3703.2003.00147.x； 10.1080/15476286.2015.1086863; 10.1094/PDIS-04-14-0352-RE； 10.1099/0022-1317-72-11-2607; 10.1099/vir.0.047308-0; 10.1016/j.virusres.2020.198069; 10.1038/s41598-017-16330-4； 10.1080/15548627.2016.1192749； 10.1080…	Circulative, Persistent Non-Propagative Transmission	https://doi.org/10.1016/j.jviromet.2009.04.017; 10.1002/ps.3828
Geminiviridae	Begomovirus	Tomato yellow leaf curl virus	10832	Hemiptera	Aleyrodidae	Bemisia	Bemisia tabaci	7038	Malva parviflora	145753	https://doi.org/10.1094/PDIS-04-14-0352-RE; 10.1007/s00705-009-0317-9; 10.1111/risa.12278; 10.1073/pnas.1701720114； 10.1038/srep01367； 10.1038/srep02230； 10.1046/j.1364-3703.2003.00147.x； 10.1080/15476286.2015.1086863; 10.1094/PDIS-04-14-0352-RE； 10.1099/0022-1317-72-11-2607; 10.1099/vir.0.047308-0; 10.1016/j.virusres.2020.198069; 10.1038/s41598-017-16330-4； 10.1080/15548627.2016.1192749； 10.1080…	Circulative, Persistent Non-Propagative Transmission	https://doi.org/10.1016/j.jviromet.2009.04.017; 10.1002/ps.3828
Geminiviridae	Begomovirus	Tomato yellow leaf curl virus	10832	Hemiptera	Aleyrodidae	Bemisia	Bemisia tabaci	7038	Cynanchum acutum	185024	https://doi.org/10.1094/PDIS-04-14-0352-RE; 10.1007/s00705-009-0317-9; 10.1111/risa.12278; 10.1073/pnas.1701720114； 10.1038/srep01367； 10.1038/srep02230； 10.1046/j.1364-3703.2003.00147.x； 10.1080/15476286.2015.1086863; 10.1094/PDIS-04-14-0352-RE； 10.1099/0022-1317-72-11-2607; 10.1099/vir.0.047308-0; 10.1016/j.virusres.2020.198069; 10.1038/s41598-017-16330-4； 10.1080/15548627.2016.1192749； 10.1080…	Circulative, Persistent Non-Propagative Transmission	https://doi.org/10.1016/j.jviromet.2009.04.017; 10.1002/ps.3828
Geminiviridae	Begomovirus	Tomato mottle virus	10835	Hemiptera	Aleyrodidae	Bemisia	Bemisia tabaci	7038	Solanum lycopersicum	4081	https://doi.org/10.1006/jipa.2000.4993	Circulative, Persistent Non-Propagative Transmission	https://doi.org/10.1016/B978-0-12-800172-1.00004-5
Geminiviridae	Begomovirus	Tomato mottle virus	10835	Hemiptera	Aleyrodidae	Bemisia	Bemisia tabaci	7038	Nicotiana benthamiana	4100	https://doi.org/10.1006/jipa.2000.4993	Circulative, Persistent Non-Propagative Transmission	https://doi.org/10.1016/B978-0-12-800172-1.00004-5
Geminiviridae	Begomovirus	Bean dwarf mosaic virus	10838	Hemiptera	Aleyrodidae	Bemisia	Bemisia tabaci	7038	Glycine max	3847	https://doi.org/10.1093/oxfordjournals.molbev.a025721	Circulative, Persistent Non-Propagative Transmission	https://doi.org/10.1016/B978-0-12-800172-1.00004-5
Geminiviridae	Begomovirus	Bean dwarf mosaic virus	10838	Hemiptera	Aleyrodidae	Bemisia	Bemisia tabaci	7038	Phaseolus vulgaris	3885	https://doi.org/10.1093/oxfordjournals.molbev.a025721	Circulative, Persistent Non-Propagative Transmission	https://doi.org/10.1016/B978-0-12-800172-1.00004-5
Geminiviridae	Begomovirus	Bean golden mosaic virus	10839	Hemiptera	Aleyrodidae	Bemisia	Bemisia tabaci	7038	Glycine max	3847	https://doi.org/10.1093/oxfordjournals.molbev.a025721; 10.1006/jipa.2000.4993	Circulative, Persistent Non-Propagative Transmission	https://doi.org/10.1016/B978-0-12-800172-1.00004-5
Geminiviridae	Begomovirus	Bean golden mosaic virus	10839	Hemiptera	Aleyrodidae	Bemisia	Bemisia tabaci	7038	Phaseolus vulgaris	3885	https://doi.org/10.1093/oxfordjournals.molbev.a025721; 10.1006/jipa.2000.4993	Circulative, Persistent Non-Propagative Transmission	https://doi.org/10.1016/B978-0-12-800172-1.00004-5
Potyviridae	Potyvirus	Papaya ringspot virus	12205	Hemiptera	Aleyrodidae	Bemisia	Bemisia tabaci	7038	Carica papaya	3649	https://doi.org/10.1038/s41598-019-39256-5	Non-Persistent Transmission	https://doi.org/10.1038/s41598-019-39256-5
Virgaviridae	Tobravirus	Tobacco rattle virus	12295	Hemiptera	Aleyrodidae	Bemisia	Bemisia tabaci	7038	Spinacia oleracea	3562	https://doi.org/10.3389/fphys.2019.00557	NA	NA
Virgaviridae	Tobravirus	Tobacco rattle virus	12295	Hemiptera	Aleyrodidae	Bemisia	Bemisia tabaci	7038	Capsicum annuum	4072	https://doi.org/10.3389/fphys.2019.00557	NA	NA
Virgaviridae	Tobravirus	Tobacco rattle virus	12295	Hemiptera	Aleyrodidae	Bemisia	Bemisia tabaci	7038	Solanum lycopersicum	4081	https://doi.org/10.3389/fphys.2019.00557	NA	NA
Virgaviridae	Tobravirus	Tobacco rattle virus	12295	Hemiptera	Aleyrodidae	Bemisia	Bemisia tabaci	7038	Nicotiana tabacum	4097	https://doi.org/10.3389/fphys.2019.00557	NA	NA
Virgaviridae	Tobravirus	Tobacco rattle virus	12295	Hemiptera	Aleyrodidae	Bemisia	Bemisia tabaci	7038	Solanum tuberosum	4113	https://doi.org/10.3389/fphys.2019.00557	NA	NA
Virgaviridae	Tobravirus	Tobacco rattle virus	12295	Hemiptera	Aleyrodidae	Bemisia	Bemisia tabaci	7038	Stellaria media	13274	https://doi.org/10.3389/fphys.2019.00557	NA	NA
Virgaviridae	Tobravirus	Tobacco rattle virus	12295	Hemiptera	Aleyrodidae	Bemisia	Bemisia tabaci	7038	Tulipa	13305	https://doi.org/10.3389/fphys.2019.00557	NA	NA
Virgaviridae	Tobravirus	Tobacco rattle virus	12295	Hemiptera	Aleyrodidae	Bemisia	Bemisia tabaci	7038	Narcissus pseudonarcissus	39639	https://doi.org/10.3389/fphys.2019.00557	NA	NA
Virgaviridae	Tobravirus	Tobacco rattle virus	12295	Hemiptera	Aleyrodidae	Bemisia	Bemisia tabaci	7038	Bidens pilosa	42337	https://doi.org/10.3389/fphys.2019.00557	NA	NA
Virgaviridae	Tobravirus	Tobacco rattle virus	12295	Hemiptera	Aleyrodidae	Bemisia	Bemisia tabaci	7038	Cynara cardunculus var. scolymus	59895	https://doi.org/10.3389/fphys.2019.00557	NA	NA
Virgaviridae	Tobravirus	Tobacco rattle virus	12295	Hemiptera	Aleyrodidae	Bemisia	Bemisia tabaci	7038	Hyacinthus	82024	https://doi.org/10.3389/fphys.2019.00557	NA	NA
Virgaviridae	Tobravirus	Tobacco rattle virus	12295	Hemiptera	Aleyrodidae	Bemisia	Bemisia tabaci	7038	Viola arvensis	97415	https://doi.org/10.3389/fphys.2019.00557	NA	NA
Virgaviridae	Tobravirus	Tobacco rattle virus	12295	Hemiptera	Aleyrodidae	Bemisia	Bemisia tabaci	7038	Beta vulgaris	161934	https://doi.org/10.3389/fphys.2019.00557	NA	NA
Geminiviridae	Begomovirus	Tomato leaf curl virus	28350	Hemiptera	Aleyrodidae	Bemisia	Bemisia tabaci	7038	Datura stramonium	4076	https://doi.org/10.1093/oxfordjournals.molbev.a025721	Circulative, Persistent Non-Propagative Transmission	https://doi.org/10.1016/B978-0-12-800172-1.00004-5
Geminiviridae	Begomovirus	Tomato leaf curl virus	28350	Hemiptera	Aleyrodidae	Bemisia	Bemisia tabaci	7038	Solanum lycopersicum	4081	https://doi.org/10.1093/oxfordjournals.molbev.a025721	Circulative, Persistent Non-Propagative Transmission	https://doi.org/10.1016/B978-0-12-800172-1.00004-5
Geminiviridae	Begomovirus	Tomato leaf curl virus	28350	Hemiptera	Aleyrodidae	Bemisia	Bemisia tabaci	7038	Nicotiana tabacum	4097	https://doi.org/10.1093/oxfordjournals.molbev.a025721	Circulative, Persistent Non-Propagative Transmission	https://doi.org/10.1016/B978-0-12-800172-1.00004-5
Geminiviridae	Begomovirus	Tomato leaf curl virus	28350	Hemiptera	Aleyrodidae	Bemisia	Bemisia tabaci	7038	Malva parviflora	145753	https://doi.org/10.1093/oxfordjournals.molbev.a025721	Circulative, Persistent Non-Propagative Transmission	https://doi.org/10.1016/B978-0-12-800172-1.00004-5
Geminiviridae	Begomovirus	Tomato leaf curl virus	28350	Hemiptera	Aleyrodidae	Bemisia	Bemisia tabaci	7038	Cynanchum acutum	185024	https://doi.org/10.1093/oxfordjournals.molbev.a025721	Circulative, Persistent Non-Propagative Transmission	https://doi.org/10.1016/B978-0-12-800172-1.00004-5
Geminiviridae	Begomovirus	Indian cassava mosaic virus	31600	Hemiptera	Aleyrodidae	Bemisia	Bemisia tabaci	7038	Manihot esculenta	3983	https://doi.org/10.1016/j.molp.2023.02.007	Circulative, Persistent Non-Propagative Transmission	https://doi.org/10.1016/B978-0-12-800172-1.00004-5
Geminiviridae	Begomovirus	Bean calico mosaic virus	31602	Hemiptera	Aleyrodidae	Bemisia	Bemisia tabaci	7038	Phaseolus	3883	https://doi.org/10.1093/oxfordjournals.molbev.a025721	Circulative, Persistent Non-Propagative Transmission	https://doi.org/10.1016/B978-0-12-800172-1.00004-5
Geminiviridae	Begomovirus	Bean calico mosaic virus	31602	Hemiptera	Aleyrodidae	Bemisia	Bemisia tabaci	7038	Nicotiana tabacum	4097	https://doi.org/10.1093/oxfordjournals.molbev.a025721	Circulative, Persistent Non-Propagative Transmission	https://doi.org/10.1016/B978-0-12-800172-1.00004-5
Geminiviridae	Begomovirus	Bean calico mosaic virus	31602	Hemiptera	Aleyrodidae	Bemisia	Bemisia tabaci	7038	Nicotiana benthamiana	4100	https://doi.org/10.1093/oxfordjournals.molbev.a025721	Circulative, Persistent Non-Propagative Transmission	https://doi.org/10.1016/B978-0-12-800172-1.00004-5
Geminiviridae	Begomovirus	Bean calico mosaic virus	31602	Hemiptera	Aleyrodidae	Bemisia	Bemisia tabaci	7038	Phaseolus acutifolius	33129	https://doi.org/10.1093/oxfordjournals.molbev.a025721	Circulative, Persistent Non-Propagative Transmission	https://doi.org/10.1016/B978-0-12-800172-1.00004-5
Geminiviridae	Begomovirus	Bean calico mosaic virus	31602	Hemiptera	Aleyrodidae	Bemisia	Bemisia tabaci	7038	Malva parviflora	145753	https://doi.org/10.1093/oxfordjournals.molbev.a025721	Circulative, Persistent Non-Propagative Transmission	https://doi.org/10.1016/B978-0-12-800172-1.00004-5
Closteroviridae	Crinivirus	Lettuce infectious yellows virus	31713	Hemiptera	Aleyrodidae	Bemisia	Bemisia tabaci	7038	Citrullus lanatus	3654	https://doi.org/10.1073/pnas.1109384108; 10.1016/S0065-3527(06)69006-4; 10.1111/1744-7917.12503	Non-Circulative, Semi-Persistent Transmission	https://doi.org/10.1111/1744-7917.12503; 10.1094/PHYTO-02-16-0111-FI
Closteroviridae	Crinivirus	Lettuce infectious yellows virus	31713	Hemiptera	Aleyrodidae	Bemisia	Bemisia tabaci	7038	Cucumis melo	3656	https://doi.org/10.1073/pnas.1109384108; 10.1016/S0065-3527(06)69006-4; 10.1111/1744-7917.12503	Non-Circulative, Semi-Persistent Transmission	https://doi.org/10.1111/1744-7917.12503; 10.1094/PHYTO-02-16-0111-FI
Closteroviridae	Crinivirus	Lettuce infectious yellows virus	31713	Hemiptera	Aleyrodidae	Bemisia	Bemisia tabaci	7038	Cucurbita maxima	3661	https://doi.org/10.1073/pnas.1109384108; 10.1016/S0065-3527(06)69006-4; 10.1111/1744-7917.12503	Non-Circulative, Semi-Persistent Transmission	https://doi.org/10.1111/1744-7917.12503; 10.1094/PHYTO-02-16-0111-FI
Closteroviridae	Crinivirus	Lettuce infectious yellows virus	31713	Hemiptera	Aleyrodidae	Bemisia	Bemisia tabaci	7038	Cucurbita moschata	3662	https://doi.org/10.1073/pnas.1109384108; 10.1016/S0065-3527(06)69006-4; 10.1111/1744-7917.12503	Non-Circulative, Semi-Persistent Transmission	https://doi.org/10.1111/1744-7917.12503; 10.1094/PHYTO-02-16-0111-FI
Closteroviridae	Crinivirus	Lettuce infectious yellows virus	31713	Hemiptera	Aleyrodidae	Bemisia	Bemisia tabaci	7038	Cucurbita pepo	3663	https://doi.org/10.1073/pnas.1109384108; 10.1016/S0065-3527(06)69006-4; 10.1111/1744-7917.12503	Non-Circulative, Semi-Persistent Transmission	https://doi.org/10.1111/1744-7917.12503; 10.1094/PHYTO-02-16-0111-FI
Closteroviridae	Crinivirus	Lettuce infectious yellows virus	31713	Hemiptera	Aleyrodidae	Bemisia	Bemisia tabaci	7038	Daucus carota	4039	https://doi.org/10.1073/pnas.1109384108; 10.1016/S0065-3527(06)69006-4; 10.1111/1744-7917.12503	Non-Circulative, Semi-Persistent Transmission	https://doi.org/10.1111/1744-7917.12503; 10.1094/PHYTO-02-16-0111-FI
Closteroviridae	Crinivirus	Lettuce infectious yellows virus	31713	Hemiptera	Aleyrodidae	Bemisia	Bemisia tabaci	7038	Lactuca sativa	4236	https://doi.org/10.1073/pnas.1109384108; 10.1016/S0065-3527(06)69006-4; 10.1111/1744-7917.12503	Non-Circulative, Semi-Persistent Transmission	https://doi.org/10.1111/1744-7917.12503; 10.1094/PHYTO-02-16-0111-FI
Closteroviridae	Crinivirus	Lettuce infectious yellows virus	31713	Hemiptera	Aleyrodidae	Bemisia	Bemisia tabaci	7038	Nicotiana clevelandii	81866	https://doi.org/10.1073/pnas.1109384108; 10.1016/S0065-3527(06)69006-4; 10.1111/1744-7917.12503	Non-Circulative, Semi-Persistent Transmission	https://doi.org/10.1111/1744-7917.12503; 10.1094/PHYTO-02-16-0111-FI
Closteroviridae	Crinivirus	Lettuce infectious yellows virus	31713	Hemiptera	Aleyrodidae	Bemisia	Bemisia tabaci	7038	Beta vulgaris	161934	https://doi.org/10.1073/pnas.1109384108; 10.1016/S0065-3527(06)69006-4; 10.1111/1744-7917.12503	Non-Circulative, Semi-Persistent Transmission	https://doi.org/10.1111/1744-7917.12503; 10.1094/PHYTO-02-16-0111-FI
Potyviridae	Ipomovirus	Sweet potato mild mottle virus	41459	Hemiptera	Aleyrodidae	Bemisia	Bemisia tabaci	7038	Ipomoea batatas	4120	https://doi.org/10.1016/j.virusres.2003.12.020； 10.1016/S0065-3527(06)69006-4	Non-Persistent Transmission	https://doi.org/10.1111/j.1364-3703.2004.00240.x
Geminiviridae	Begomovirus	Ageratum yellow vein virus	44560	Hemiptera	Aleyrodidae	Bemisia	Bemisia tabaci	7038	Phaseolus vulgaris	3885	https://doi.org/10.1016/j.molp.2023.02.007	Circulative, Persistent Non-Propagative Transmission	https://doi.org/10.1016/B978-0-12-800172-1.00004-5
Geminiviridae	Begomovirus	Ageratum yellow vein virus	44560	Hemiptera	Aleyrodidae	Bemisia	Bemisia tabaci	7038	Capsicum	4071	https://doi.org/10.1016/j.molp.2023.02.007	Circulative, Persistent Non-Propagative Transmission	https://doi.org/10.1016/B978-0-12-800172-1.00004-5
Geminiviridae	Begomovirus	Ageratum yellow vein virus	44560	Hemiptera	Aleyrodidae	Bemisia	Bemisia tabaci	7038	Solanum lycopersicum	4081	https://doi.org/10.1016/j.molp.2023.02.007	Circulative, Persistent Non-Propagative Transmission	https://doi.org/10.1016/B978-0-12-800172-1.00004-5
Geminiviridae	Begomovirus	Ageratum yellow vein virus	44560	Hemiptera	Aleyrodidae	Bemisia	Bemisia tabaci	7038	Nicotiana benthamiana	4100	https://doi.org/10.1016/j.molp.2023.02.007	Circulative, Persistent Non-Propagative Transmission	https://doi.org/10.1016/B978-0-12-800172-1.00004-5
Geminiviridae	Begomovirus	Ageratum yellow vein virus	44560	Hemiptera	Aleyrodidae	Bemisia	Bemisia tabaci	7038	Ageratum conyzoides	68299	https://doi.org/10.1016/j.molp.2023.02.007	Circulative, Persistent Non-Propagative Transmission	https://doi.org/10.1016/B978-0-12-800172-1.00004-5
Geminiviridae	Begomovirus	Chino del tomate virus	47838	Hemiptera	Aleyrodidae	Bemisia	Bemisia tabaci	7038	Solanum lycopersicum	4081	https://doi.org/10.1093/oxfordjournals.molbev.a025721	Circulative, Persistent Non-Propagative Transmission	https://doi.org/10.1016/B978-0-12-800172-1.00004-5
Geminiviridae	Begomovirus	Sida golden mosaic virus	51034	Hemiptera	Aleyrodidae	Bemisia	Bemisia tabaci	7038	Sida	108335	https://doi.org/10.1016/j.molp.2023.02.007	Circulative, Persistent Non-Propagative Transmission	https://doi.org/10.1016/B978-0-12-800172-1.00004-5
Closteroviridae	Crinivirus	Cucurbit yellow stunting disorder virus	51330	Hemiptera	Aleyrodidae	Bemisia	Bemisia tabaci	7038	Cucumis melo	3656	https://doi.org/10.1016/j.jviromet.2007.05.032； 10.1016/j.virusres.2020.198069; 10.1016/S0065-3527(06)69006-4; 10.1111/risa.12278; 10.1016/j.virusres.2008.12.006; 10.1016/j.virusres.2017.03.017	Non-Circulative, Semi-Persistent Transmission	https://doi.org/10.1111/j.1364-3703.2004.00240.x
Closteroviridae	Crinivirus	Cucurbit yellow stunting disorder virus	51330	Hemiptera	Aleyrodidae	Bemisia	Bemisia tabaci	7038	Cucumis sativus	3659	https://doi.org/10.1016/j.jviromet.2007.05.032； 10.1016/j.virusres.2020.198069; 10.1016/S0065-3527(06)69006-4; 10.1111/risa.12278; 10.1016/j.virusres.2008.12.006; 10.1016/j.virusres.2017.03.017	Non-Circulative, Semi-Persistent Transmission	https://doi.org/10.1111/j.1364-3703.2004.00240.x
Geminiviridae	Begomovirus	Cabbage leaf curl virus	51336	Hemiptera	Aleyrodidae	Bemisia	Bemisia tabaci	7038	Brassica oleracea	3712	https://doi.org/10.1002/ps.4472	Circulative, Persistent Non-Propagative Transmission	https://doi.org/10.1016/B978-0-12-800172-1.00004-5
Geminiviridae	Begomovirus	Cabbage leaf curl virus	51336	Hemiptera	Aleyrodidae	Bemisia	Bemisia tabaci	7038	Brassica oleracea var. capitata	3716	https://doi.org/10.1002/ps.4472	Circulative, Persistent Non-Propagative Transmission	https://doi.org/10.1016/B978-0-12-800172-1.00004-5
Geminiviridae	Begomovirus	Wissadula golden mosaic virus	51673	Hemiptera	Aleyrodidae	Bemisia	Bemisia tabaci	7038	Wissadula amplissima	458529	https://doi.org/10.1016/j.molp.2023.02.007	Circulative, Persistent Non-Propagative Transmission	https://doi.org/10.1016/B978-0-12-800172-1.00004-5
Geminiviridae	Begomovirus	Macroptilium golden mosaic virus	51676	Hemiptera	Aleyrodidae	Bemisia	Bemisia tabaci	7038	Wissadula amplissima	458529	https://doi.org/10.1016/j.molp.2023.02.007	Circulative, Persistent Non-Propagative Transmission	https://doi.org/10.1016/B978-0-12-800172-1.00004-5
Geminiviridae	Begomovirus	Cotton leaf curl virus	53010	Hemiptera	Aleyrodidae	Bemisia	Bemisia tabaci	7038	Gossypium hirsutum	3635	https://doi.org/10.1016/j.virusres.2013.06.002	Circulative, Persistent Non-Propagative Transmission	https://doi.org/10.1016/B978-0-12-800172-1.00004-5
Geminiviridae	Begomovirus	Tomato leaf curl Tanzania virus	53481	Hemiptera	Aleyrodidae	Bemisia	Bemisia tabaci	7038	NA	NA	https://doi.org/10.1016/j.molp.2023.02.007	Circulative, Persistent Non-Propagative Transmission	https://doi.org/10.1016/B978-0-12-800172-1.00004-5
Geminiviridae	Begomovirus	Leonurus mosaic virus	58177	Hemiptera	Aleyrodidae	Bemisia	Bemisia tabaci	7038	Lamiaceae	4136	https://doi.org/10.1016/j.molp.2023.02.007	Circulative, Persistent Non-Propagative Transmission	https://doi.org/10.1016/B978-0-12-800172-1.00004-5
Geminiviridae	Begomovirus	Leonurus mosaic virus	58177	Hemiptera	Aleyrodidae	Bemisia	Bemisia tabaci	7038	Leonurus sibiricus	405945	https://doi.org/10.1016/j.molp.2023.02.007	Circulative, Persistent Non-Propagative Transmission	https://doi.org/10.1016/B978-0-12-800172-1.00004-5
Geminiviridae	Begomovirus	East African cassava mosaic virus	62079	Hemiptera	Aleyrodidae	Bemisia	Bemisia tabaci	7038	Manihot esculenta	3983	https://doi.org/10.1016/j.molp.2023.02.007	Circulative, Persistent Non-Propagative Transmission	https://doi.org/10.1016/B978-0-12-800172-1.00004-5
Geminiviridae	Begomovirus	South African cassava mosaic virus	63723	Hemiptera	Aleyrodidae	Bemisia	Bemisia tabaci	7038	Phaseolus vulgaris	3885	https://doi.org/10.1016/j.molp.2023.02.007	Circulative, Persistent Non-Propagative Transmission	https://doi.org/10.1016/B978-0-12-800172-1.00004-5
Geminiviridae	Begomovirus	South African cassava mosaic virus	63723	Hemiptera	Aleyrodidae	Bemisia	Bemisia tabaci	7038	Manihot esculenta	3983	https://doi.org/10.1016/j.molp.2023.02.007	Circulative, Persistent Non-Propagative Transmission	https://doi.org/10.1016/B978-0-12-800172-1.00004-5
Geminiviridae	Begomovirus	South African cassava mosaic virus	63723	Hemiptera	Aleyrodidae	Bemisia	Bemisia tabaci	7038	Nicotiana benthamiana	4100	https://doi.org/10.1016/j.molp.2023.02.007	Circulative, Persistent Non-Propagative Transmission	https://doi.org/10.1016/B978-0-12-800172-1.00004-5
Geminiviridae	Begomovirus	South African cassava mosaic virus	63723	Hemiptera	Aleyrodidae	Bemisia	Bemisia tabaci	7038	Malva parviflora	145753	https://doi.org/10.1016/j.molp.2023.02.007	Circulative, Persistent Non-Propagative Transmission	https://doi.org/10.1016/B978-0-12-800172-1.00004-5
Closteroviridae	Crinivirus	Tomato chlorosis virus	67754	Hemiptera	Aleyrodidae	Bemisia	Bemisia tabaci	7038	Solanum lycopersicum	4081	https://doi.org/10.3389/fphys.2019.00302; 10.1016/S0065-3527(06)69006-4; 10.1111/mpp.12847	Non-Circulative, Semi-Persistent Transmission	https://doi.org/10.3389/fphys.2019.00302；10.3390/v8080225; 10.1111/mpp.12847; 10.339/cells11040693
Betaflexiviridae	Carlavirus	Cowpea mild mottle virus	67761	Hemiptera	Aleyrodidae	Bemisia	Bemisia tabaci	7038	Vigna unguiculata	3917	https://doi.org/10.1016/S0065-3527(06)69006-4	Non-Persistent Transmission	https://doi.org/10.1094/PHYTO-07-19-0273-FI
Betaflexiviridae	Carlavirus	Cowpea mild mottle virus	67761	Hemiptera	Aleyrodidae	Bemisia	Bemisia tabaci	7038	Nicotiana clevelandii	81866	https://doi.org/10.1016/S0065-3527(06)69006-4	Non-Persistent Transmission	https://doi.org/10.1094/PHYTO-07-19-0273-FI
Geminiviridae	Begomovirus	Cowpea golden mosaic virus	69263	Hemiptera	Aleyrodidae	Bemisia	Bemisia tabaci	7038	NA	NA	https://doi.org/10.1016/j.molp.2023.02.007	Circulative, Persistent Non-Propagative Transmission	https://doi.org/10.1016/B978-0-12-800172-1.00004-5
Geminiviridae	Begomovirus	Jatropha mosaic virus	75574	Hemiptera	Aleyrodidae	Bemisia	Bemisia tabaci	7038	Jatropha gossypiifolia	454931	https://doi.org/10.1016/j.molp.2023.02.007	Circulative, Persistent Non-Propagative Transmission	https://doi.org/10.1016/B978-0-12-800172-1.00004-5
Geminiviridae	Begomovirus	Euphorbia mosaic virus	77811	Hemiptera	Aleyrodidae	Bemisia	Bemisia tabaci	7038	Euphorbia heterophylla	212910	https://doi.org/10.1016/j.molp.2023.02.007	Circulative, Persistent Non-Propagative Transmission	https://doi.org/10.1016/B978-0-12-800172-1.00004-5
Geminiviridae	Begomovirus	Merremia mosaic virus	77813	Hemiptera	Aleyrodidae	Bemisia	Bemisia tabaci	7038	Distimake quinquefolius	714082	https://doi.org/10.1016/j.molp.2023.02.007	Circulative, Persistent Non-Propagative Transmission	https://doi.org/10.1016/B978-0-12-800172-1.00004-5
Closteroviridae	Crinivirus	Sweet potato chlorotic stunt virus	81931	Hemiptera	Aleyrodidae	Bemisia	Bemisia tabaci	7038	Ipomoea batatas	4120	https://doi.org/10.1016/j.virusres.2003.12.020; 10.1016/S0065-3527(06)69006-4; 10.1016/bs.aivir.2014.10.005	Non-Circulative, Semi-Persistent Transmission	https://doi.org/10.1016/j.virusres.2003.12.020; 10.1016/bs.aivir.2014.10.005
Geminiviridae	Begomovirus	Tomato yellow leaf curl Thailand virus	85752	Hemiptera	Aleyrodidae	Bemisia	Bemisia tabaci	7038	Solanum lycopersicum	4081	https://doi.org/10.3390/life10080143	Circulative, Persistent Non-Propagative Transmission	https://doi.org/10.1016/B978-0-12-800172-1.00004-5
Geminiviridae	Begomovirus	Dicliptera yellow mottle virus	94700	Hemiptera	Aleyrodidae	Bemisia	Bemisia tabaci	7038	Dicliptera	76361	https://doi.org/10.1016/j.molp.2023.02.007	Circulative, Persistent Non-Propagative Transmission	https://doi.org/10.1016/B978-0-12-800172-1.00004-5
Geminiviridae	Begomovirus	Sweet potato leaf curl virus	100755	Hemiptera	Aleyrodidae	Bemisia	Bemisia tabaci	7038	Ipomoea batatas	4120	https://doi.org/10.1016/j.virusres.2003.12.020; https://doi.org/10.1016/j.molp.2023.02.007	Circulative, Persistent Non-Propagative Transmission	https://doi.org/10.1016/B978-0-12-800172-1.00004-5
Geminiviridae	Begomovirus	Sweet potato leaf curl virus	100755	Hemiptera	Aleyrodidae	Bemisia	Bemisia tabaci	7038	Ipomoea purpurea	4121	https://doi.org/10.1016/j.virusres.2003.12.020; https://doi.org/10.1016/j.molp.2023.02.007	Circulative, Persistent Non-Propagative Transmission	https://doi.org/10.1016/B978-0-12-800172-1.00004-5
Geminiviridae	Begomovirus	Sweet potato leaf curl virus	100755	Hemiptera	Aleyrodidae	Bemisia	Bemisia tabaci	7038	Ipomoea cordatotriloba	35882	https://doi.org/10.1016/j.virusres.2003.12.020; https://doi.org/10.1016/j.molp.2023.02.007	Circulative, Persistent Non-Propagative Transmission	https://doi.org/10.1016/B978-0-12-800172-1.00004-5
Geminiviridae	Begomovirus	Sweet potato leaf curl virus	100755	Hemiptera	Aleyrodidae	Bemisia	Bemisia tabaci	7038	Ipomoea nil	35883	https://doi.org/10.1016/j.virusres.2003.12.020; https://doi.org/10.1016/j.molp.2023.02.007	Circulative, Persistent Non-Propagative Transmission	https://doi.org/10.1016/B978-0-12-800172-1.00004-5
Geminiviridae	Begomovirus	Sweet potato leaf curl virus	100755	Hemiptera	Aleyrodidae	Bemisia	Bemisia tabaci	7038	Ipomoea trifida	35884	https://doi.org/10.1016/j.virusres.2003.12.020; https://doi.org/10.1016/j.molp.2023.02.007	Circulative, Persistent Non-Propagative Transmission	https://doi.org/10.1016/B978-0-12-800172-1.00004-5
Geminiviridae	Begomovirus	Sweet potato leaf curl virus	100755	Hemiptera	Aleyrodidae	Bemisia	Bemisia tabaci	7038	Ipomoea alba	89634	https://doi.org/10.1016/j.virusres.2003.12.020; https://doi.org/10.1016/j.molp.2023.02.007	Circulative, Persistent Non-Propagative Transmission	https://doi.org/10.1016/B978-0-12-800172-1.00004-5
Geminiviridae	Begomovirus	Sweet potato leaf curl virus	100755	Hemiptera	Aleyrodidae	Bemisia	Bemisia tabaci	7038	Ipomoea aquatica	89636	https://doi.org/10.1016/j.virusres.2003.12.020; https://doi.org/10.1016/j.molp.2023.02.007	Circulative, Persistent Non-Propagative Transmission	https://doi.org/10.1016/B978-0-12-800172-1.00004-5
Geminiviridae	Begomovirus	Sweet potato leaf curl virus	100755	Hemiptera	Aleyrodidae	Bemisia	Bemisia tabaci	7038	Ipomoea lacunosa	89647	https://doi.org/10.1016/j.virusres.2003.12.020; https://doi.org/10.1016/j.molp.2023.02.007	Circulative, Persistent Non-Propagative Transmission	https://doi.org/10.1016/B978-0-12-800172-1.00004-5
Geminiviridae	Begomovirus	Sweet potato leaf curl virus	100755	Hemiptera	Aleyrodidae	Bemisia	Bemisia tabaci	7038	Ipomoea lobata	89650	https://doi.org/10.1016/j.virusres.2003.12.020; https://doi.org/10.1016/j.molp.2023.02.007	Circulative, Persistent Non-Propagative Transmission	https://doi.org/10.1016/B978-0-12-800172-1.00004-5
Geminiviridae	Begomovirus	Sweet potato leaf curl virus	100755	Hemiptera	Aleyrodidae	Bemisia	Bemisia tabaci	7038	Ipomoea setosa	89662	https://doi.org/10.1016/j.virusres.2003.12.020; https://doi.org/10.1016/j.molp.2023.02.007	Circulative, Persistent Non-Propagative Transmission	https://doi.org/10.1016/B978-0-12-800172-1.00004-5
Geminiviridae	Begomovirus	Sweet potato leaf curl virus	100755	Hemiptera	Aleyrodidae	Bemisia	Bemisia tabaci	7038	Ipomoea tiliacea	129209	https://doi.org/10.1016/j.virusres.2003.12.020; https://doi.org/10.1016/j.molp.2023.02.007	Circulative, Persistent Non-Propagative Transmission	https://doi.org/10.1016/B978-0-12-800172-1.00004-5
Geminiviridae	Begomovirus	Sweet potato leaf curl virus	100755	Hemiptera	Aleyrodidae	Bemisia	Bemisia tabaci	7038	Ipomoea carnea subsp. fistulosa	693375	https://doi.org/10.1016/j.virusres.2003.12.020; https://doi.org/10.1016/j.molp.2023.02.007	Circulative, Persistent Non-Propagative Transmission	https://doi.org/10.1016/B978-0-12-800172-1.00004-5
Geminiviridae	Begomovirus	Rhynchosia golden mosaic virus	117198	Hemiptera	Aleyrodidae	Bemisia	Bemisia tabaci	7038	Glycine max	3847	https://doi.org/10.1016/j.molp.2023.02.007	Circulative, Persistent Non-Propagative Transmission	https://doi.org/10.1016/B978-0-12-800172-1.00004-5
Geminiviridae	Begomovirus	Rhynchosia golden mosaic virus	117198	Hemiptera	Aleyrodidae	Bemisia	Bemisia tabaci	7038	Rhynchosia	132460	https://doi.org/10.1016/j.molp.2023.02.007	Circulative, Persistent Non-Propagative Transmission	https://doi.org/10.1016/B978-0-12-800172-1.00004-5
Geminiviridae	Begomovirus	Tomato yellow leaf curl Sardinia virus	123735	Hemiptera	Aleyrodidae	Bemisia	Bemisia tabaci	7038	Capsicum annuum	4072	https://doi.org/10.3390/life10080143	Circulative, Persistent Non-Propagative Transmission	https://doi.org/10.1016/B978-0-12-800172-1.00004-5
Geminiviridae	Begomovirus	Tomato yellow leaf curl Sardinia virus	123735	Hemiptera	Aleyrodidae	Bemisia	Bemisia tabaci	7038	Datura stramonium	4076	https://doi.org/10.3390/life10080143	Circulative, Persistent Non-Propagative Transmission	https://doi.org/10.1016/B978-0-12-800172-1.00004-5
Geminiviridae	Begomovirus	Tomato yellow leaf curl Sardinia virus	123735	Hemiptera	Aleyrodidae	Bemisia	Bemisia tabaci	7038	Solanum lycopersicum	4081	https://doi.org/10.3390/life10080143	Circulative, Persistent Non-Propagative Transmission	https://doi.org/10.1016/B978-0-12-800172-1.00004-5
Geminiviridae	Begomovirus	Tomato yellow leaf curl Sardinia virus	123735	Hemiptera	Aleyrodidae	Bemisia	Bemisia tabaci	7038	Nicotiana tabacum	4097	https://doi.org/10.3390/life10080143	Circulative, Persistent Non-Propagative Transmission	https://doi.org/10.1016/B978-0-12-800172-1.00004-5
Geminiviridae	Begomovirus	Tomato yellow leaf curl Sardinia virus	123735	Hemiptera	Aleyrodidae	Bemisia	Bemisia tabaci	7038	Nicotiana benthamiana	4100	https://doi.org/10.3390/life10080143	Circulative, Persistent Non-Propagative Transmission	https://doi.org/10.1016/B978-0-12-800172-1.00004-5
Geminiviridae	Begomovirus	Tomato yellow leaf curl Sardinia virus	123735	Hemiptera	Aleyrodidae	Bemisia	Bemisia tabaci	7038	Solanum nigrum	4112	https://doi.org/10.3390/life10080143	Circulative, Persistent Non-Propagative Transmission	https://doi.org/10.1016/B978-0-12-800172-1.00004-5
Geminiviridae	Begomovirus	Tomato yellow leaf curl Sardinia virus	123735	Hemiptera	Aleyrodidae	Bemisia	Bemisia tabaci	7038	Sinapis arvensis	29728	https://doi.org/10.3390/life10080143	Circulative, Persistent Non-Propagative Transmission	https://doi.org/10.1016/B978-0-12-800172-1.00004-5
Geminiviridae	Begomovirus	Tomato yellow leaf curl Sardinia virus	123735	Hemiptera	Aleyrodidae	Bemisia	Bemisia tabaci	7038	Malva parviflora	145753	https://doi.org/10.3390/life10080143	Circulative, Persistent Non-Propagative Transmission	https://doi.org/10.1016/B978-0-12-800172-1.00004-5
Geminiviridae	Begomovirus	Tomato yellow leaf curl Sardinia virus	123735	Hemiptera	Aleyrodidae	Bemisia	Bemisia tabaci	7038	Cynanchum acutum	185024	https://doi.org/10.3390/life10080143	Circulative, Persistent Non-Propagative Transmission	https://doi.org/10.1016/B978-0-12-800172-1.00004-5
Geminiviridae	Begomovirus	Cucurbit leaf crumple virus	134681	Hemiptera	Aleyrodidae	Bemisia	Bemisia tabaci	7038	Citrullus lanatus	3654	https://doi.org/10.1016/j.micpath.2018.07.008； 10.1016/j.virusres.2020.198069	Circulative, Persistent Non-Propagative Transmission	https://doi.org/10.1016/B978-0-12-800172-1.00004-5
Geminiviridae	Begomovirus	Cucurbit leaf crumple virus	134681	Hemiptera	Aleyrodidae	Bemisia	Bemisia tabaci	7038	Cucumis melo var. inodorus	357961	https://doi.org/10.1016/j.micpath.2018.07.008； 10.1016/j.virusres.2020.198069	Circulative, Persistent Non-Propagative Transmission	https://doi.org/10.1016/B978-0-12-800172-1.00004-5
Potyviridae	Ipomovirus	Cucumber vein yellowing virus	137475	Hemiptera	Aleyrodidae	Bemisia	Bemisia tabaci	7038	Cucumis sativus	3659	https://doi.org/10.1016/j.jviromet.2007.05.032； 10.1016/S0065-3527(06)69006-4	Non-Persistent Transmission	https://doi.org/10.1111/j.1364-3703.2004.00240.x
Potyviridae	Ipomovirus	Cassava brown streak virus	137758	Hemiptera	Aleyrodidae	Bemisia	Bemisia tabaci	7038	Manihot esculenta	3983	https://doi.org/10.1016/S0065-3527(06)69006-4; 10.1186/s12864-023-09474-3	Non-Persistent Transmission	https://doi.org/10.1111/j.1364-3703.2004.00240.x
Geminiviridae	Begomovirus	Tomato severe rugose virus	158463	Hemiptera	Aleyrodidae	Bemisia	Bemisia tabaci	7038	Capsicum frutescens	4073	https://doi.org/10.3390/ijms24021777	Persistent, circulative	https://doi.org/10.3390/ijms24021777
Geminiviridae	Begomovirus	Tomato severe rugose virus	158463	Hemiptera	Aleyrodidae	Bemisia	Bemisia tabaci	7038	Solanum lycopersicum	4081	https://doi.org/10.3390/ijms24021777	Persistent, circulative	https://doi.org/10.3390/ijms24021777
Geminiviridae	Begomovirus	Tomato severe rugose virus	158463	Hemiptera	Aleyrodidae	Bemisia	Bemisia tabaci	7038	Capsicum baccatum	33114	https://doi.org/10.3390/ijms24021777	Persistent, circulative	https://doi.org/10.3390/ijms24021777
Geminiviridae	Begomovirus	Sri Lankan cassava mosaic virus	161378	Hemiptera	Aleyrodidae	Bemisia	Bemisia tabaci	7038	NA	NA	https://doi.org/10.1016/j.molp.2023.02.007	Circulative, Persistent Non-Propagative Transmission	https://doi.org/10.1016/B978-0-12-800172-1.00004-5
Potyviridae	Potyvirus	Moroccan watermelon mosaic virus	167129	Hemiptera	Aleyrodidae	Bemisia	Bemisia tabaci	7038	Cucurbita pepo var. melopepo	3665	https://doi.org/10.1007/s00705-011-1124-7	Non-Persistent Transmission	https://doi.org/10.1111/j.1364-3703.2004.00240.x
Geminiviridae	Begomovirus	Macroptilium yellow mosaic virus	169865	Hemiptera	Aleyrodidae	Bemisia	Bemisia tabaci	7038	Macroptilium lathyroides	260885	https://doi.org/10.1016/j.molp.2023.02.007	Circulative, Persistent Non-Propagative Transmission	https://doi.org/10.1016/B978-0-12-800172-1.00004-5
Geminiviridae	Begomovirus	Tobacco curly shoot virus	180526	Hemiptera	Aleyrodidae	Bemisia	Bemisia tabaci	7038	Solanum lycopersicum	4081	https://doi.org/10.1002/ps.4472; 10.1371/journal.pone.0000182	Circulative, Persistent Non-Propagative Transmission	https://doi.org/10.1016/B978-0-12-800172-1.00004-5
Geminiviridae	Begomovirus	Tomato yellow leaf curl China virus	185793	Hemiptera	Aleyrodidae	Bemisia	Bemisia tabaci	7038	Solanum lycopersicum	4081	https://doi.org/10.1002/ps.4472; 10.1371/journal.pone.0000182； 10.1186/s12985-016-0469-7; 10.1371/journal.pone.0011713	Persistent, circulative	https://doi.org/10.1002/ps.4472; https://doi.org/10.3390/cells11040693
Geminiviridae	Begomovirus	Tomato yellow leaf curl China virus	185793	Hemiptera	Aleyrodidae	Bemisia	Bemisia tabaci	7038	Nicotiana tabacum	4097	https://doi.org/10.1002/ps.4472; 10.1371/journal.pone.0000182； 10.1186/s12985-016-0469-7; 10.1371/journal.pone.0011713	Persistent, circulative	https://doi.org/10.1002/ps.4472; https://doi.org/10.3390/cells11040693
Geminiviridae	Begomovirus	Tomato yellow leaf curl China virus	185793	Hemiptera	Aleyrodidae	Bemisia	Bemisia tabaci	7038	Sigesbeckia orientalis	185191	https://doi.org/10.1002/ps.4472; 10.1371/journal.pone.0000182； 10.1186/s12985-016-0469-7; 10.1371/journal.pone.0011713	Persistent, circulative	https://doi.org/10.1002/ps.4472; https://doi.org/10.3390/cells11040693
Geminiviridae	Begomovirus	Eupatorium yellow vein mosaic virus	186637	Hemiptera	Aleyrodidae	Bemisia	Bemisia tabaci	7038	Eupatorium makinoi	103754	https://doi.org/10.1016/j.molp.2023.02.007	Circulative, Persistent Non-Propagative Transmission	https://doi.org/10.1016/B978-0-12-800172-1.00004-5
Geminiviridae	Begomovirus	Begomovirus agerati	188333	Hemiptera	Aleyrodidae	Bemisia	Bemisia tabaci	7038	Ageratum conyzoides	68299	https://doi.org/10.1016/j.molp.2023.02.007	Circulative, Persistent Non-Propagative Transmission	https://doi.org/10.1016/B978-0-12-800172-1.00004-5
Geminiviridae	Begomovirus	Sida mottle virus	191460	Hemiptera	Aleyrodidae	Bemisia	Bemisia tabaci	7038	Sida	108335	https://doi.org/10.1016/j.molp.2023.02.007	Circulative, Persistent Non-Propagative Transmission	https://doi.org/10.1016/B978-0-12-800172-1.00004-5
Geminiviridae	Begomovirus	Sida yellow mosaic virus	191463	Hemiptera	Aleyrodidae	Bemisia	Bemisia tabaci	7038	Sida	108335	https://doi.org/10.1016/j.molp.2023.02.007	Circulative, Persistent Non-Propagative Transmission	https://doi.org/10.1016/B978-0-12-800172-1.00004-5
Geminiviridae	Begomovirus	Tomato leaf curl Taiwan virus	196093	Hemiptera	Aleyrodidae	Bemisia	Bemisia tabaci	7038	Solanum lycopersicum	4081	https://doi.org/10.1016/j.micpath.2018.07.008	Circulative, Persistent Non-Propagative Transmission	https://doi.org/10.1016/B978-0-12-800172-1.00004-5
Geminiviridae	Begomovirus	Stachytarpheta leaf curl virus	202568	Hemiptera	Aleyrodidae	Bemisia	Bemisia tabaci	7038	Stachytarpheta jamaicensis	634377	https://doi.org/10.1016/j.molp.2023.02.007	Circulative, Persistent Non-Propagative Transmission	https://doi.org/10.1016/B978-0-12-800172-1.00004-5
Geminiviridae	Begomovirus	Luffa yellow mosaic virus	207240	Hemiptera	Aleyrodidae	Bemisia	Bemisia tabaci	7038	Luffa	3669	https://doi.org/10.1016/j.molp.2023.02.007	Circulative, Persistent Non-Propagative Transmission	https://doi.org/10.1016/B978-0-12-800172-1.00004-5
Geminiviridae	Begomovirus	Luffa yellow mosaic virus	207240	Hemiptera	Aleyrodidae	Bemisia	Bemisia tabaci	7038	Luffa acutangula	56866	https://doi.org/10.1016/j.molp.2023.02.007	Circulative, Persistent Non-Propagative Transmission	https://doi.org/10.1016/B978-0-12-800172-1.00004-5
Geminiviridae	Begomovirus	Ageratum yellow vein Sri Lanka virus	222079	Hemiptera	Aleyrodidae	Bemisia	Bemisia tabaci	7038	Nicotiana benthamiana	4100	https://doi.org/10.1016/j.molp.2023.02.007	Circulative, Persistent Non-Propagative Transmission	https://doi.org/10.1016/B978-0-12-800172-1.00004-5
Geminiviridae	Begomovirus	Ageratum yellow vein Sri Lanka virus	222079	Hemiptera	Aleyrodidae	Bemisia	Bemisia tabaci	7038	Ageratum conyzoides	68299	https://doi.org/10.1016/j.molp.2023.02.007	Circulative, Persistent Non-Propagative Transmission	https://doi.org/10.1016/B978-0-12-800172-1.00004-5
Geminiviridae	Begomovirus	Cotton leaf curl Gezira virus	222459	Hemiptera	Aleyrodidae	Bemisia	Bemisia tabaci	7038	Abelmoschus esculentus	455045	https://doi.org/10.1016/j.micpath.2018.07.008	Circulative, Persistent Non-Propagative Transmission	https://doi.org/10.1016/B978-0-12-800172-1.00004-5
Geminiviridae	Begomovirus	Malvastrum yellow vein virus	222475	Hemiptera	Aleyrodidae	Bemisia	Bemisia tabaci	7038	Malvastrum coromandelianum	108453	https://doi.org/10.1016/j.molp.2023.02.007	Circulative, Persistent Non-Propagative Transmission	https://doi.org/10.1016/B978-0-12-800172-1.00004-5
Geminiviridae	Begomovirus	Cotton leaf curl Multan virus	223252	Hemiptera	Aleyrodidae	Bemisia	Bemisia tabaci	7038	Gossypium hirsutum	3635	https://doi.org/10.1016/j.jbiotec.2017.10.003; 10.1126/sciadv.aav9801	Circulative, Persistent Non-Propagative Transmission	https://doi.org/10.1016/B978-0-12-800172-1.00004-5
Geminiviridae	Begomovirus	Cotton leaf curl Rajasthan virus	223259	Hemiptera	Aleyrodidae	Bemisia	Bemisia tabaci	7038	NA	NA	https://doi.org/10.1111/cmi.12538	Circulative, Persistent Non-Propagative Transmission	https://doi.org/10.1111/cmi.12538
Geminiviridae	Begomovirus	East African cassava mosaic Cameroon virus	223262	Hemiptera	Aleyrodidae	Bemisia	Bemisia tabaci	7038	Manihot esculenta	3983	https://doi.org/10.1016/j.molp.2023.02.007	Circulative, Persistent Non-Propagative Transmission	https://doi.org/10.1016/B978-0-12-800172-1.00004-5
Geminiviridae	Begomovirus	East African cassava mosaic Malawi virus	223264	Hemiptera	Aleyrodidae	Bemisia	Bemisia tabaci	7038	Manihot esculenta	3983	https://doi.org/10.1016/j.molp.2023.02.007	Circulative, Persistent Non-Propagative Transmission	https://doi.org/10.1016/B978-0-12-800172-1.00004-5
Geminiviridae	Begomovirus	East African cassava mosaic Malawi virus	223264	Hemiptera	Aleyrodidae	Bemisia	Bemisia tabaci	7038	Nicotiana benthamiana	4100	https://doi.org/10.1016/j.molp.2023.02.007	Circulative, Persistent Non-Propagative Transmission	https://doi.org/10.1016/B978-0-12-800172-1.00004-5
Geminiviridae	Begomovirus	East African cassava mosaic Zanzibar virus	223275	Hemiptera	Aleyrodidae	Bemisia	Bemisia tabaci	7038	Manihot esculenta	3983	https://doi.org/10.1016/j.molp.2023.02.007	Circulative, Persistent Non-Propagative Transmission	https://doi.org/10.1016/B978-0-12-800172-1.00004-5
Geminiviridae	Begomovirus	Macroptilium mosaic Puerto Rico virus	223282	Hemiptera	Aleyrodidae	Bemisia	Bemisia tabaci	7038	Phaseolus lunatus	3884	https://doi.org/10.1016/j.molp.2023.02.007	Circulative, Persistent Non-Propagative Transmission	https://doi.org/10.1016/B978-0-12-800172-1.00004-5
Geminiviridae	Begomovirus	Macroptilium mosaic Puerto Rico virus	223282	Hemiptera	Aleyrodidae	Bemisia	Bemisia tabaci	7038	Phaseolus vulgaris	3885	https://doi.org/10.1016/j.molp.2023.02.007	Circulative, Persistent Non-Propagative Transmission	https://doi.org/10.1016/B978-0-12-800172-1.00004-5
Geminiviridae	Begomovirus	Macroptilium mosaic Puerto Rico virus	223282	Hemiptera	Aleyrodidae	Bemisia	Bemisia tabaci	7038	Macroptilium lathyroides	260885	https://doi.org/10.1016/j.molp.2023.02.007	Circulative, Persistent Non-Propagative Transmission	https://doi.org/10.1016/B978-0-12-800172-1.00004-5
Geminiviridae	Begomovirus	Macroptilium yellow mosaic Florida virus	223284	Hemiptera	Aleyrodidae	Bemisia	Bemisia tabaci	7038	Glycine max	3847	https://doi.org/10.1016/j.molp.2023.02.007	Circulative, Persistent Non-Propagative Transmission	https://doi.org/10.1016/B978-0-12-800172-1.00004-5
Geminiviridae	Begomovirus	Macroptilium yellow mosaic Florida virus	223284	Hemiptera	Aleyrodidae	Bemisia	Bemisia tabaci	7038	Phaseolus lunatus	3884	https://doi.org/10.1016/j.molp.2023.02.007	Circulative, Persistent Non-Propagative Transmission	https://doi.org/10.1016/B978-0-12-800172-1.00004-5
Geminiviridae	Begomovirus	Macroptilium yellow mosaic Florida virus	223284	Hemiptera	Aleyrodidae	Bemisia	Bemisia tabaci	7038	Phaseolus vulgaris	3885	https://doi.org/10.1016/j.molp.2023.02.007	Circulative, Persistent Non-Propagative Transmission	https://doi.org/10.1016/B978-0-12-800172-1.00004-5
Geminiviridae	Begomovirus	Macroptilium yellow mosaic Florida virus	223284	Hemiptera	Aleyrodidae	Bemisia	Bemisia tabaci	7038	Malva parviflora	145753	https://doi.org/10.1016/j.molp.2023.02.007	Circulative, Persistent Non-Propagative Transmission	https://doi.org/10.1016/B978-0-12-800172-1.00004-5
Geminiviridae	Begomovirus	Macroptilium yellow mosaic Florida virus	223284	Hemiptera	Aleyrodidae	Bemisia	Bemisia tabaci	7038	Macroptilium lathyroides	260885	https://doi.org/10.1016/j.molp.2023.02.007	Circulative, Persistent Non-Propagative Transmission	https://doi.org/10.1016/B978-0-12-800172-1.00004-5
Geminiviridae	Begomovirus	Sida golden mosaic Costa Rica virus	223313	Hemiptera	Aleyrodidae	Bemisia	Bemisia tabaci	7038	Phaseolus vulgaris	3885	https://doi.org/10.1016/j.molp.2023.02.007	Circulative, Persistent Non-Propagative Transmission	https://doi.org/10.1016/B978-0-12-800172-1.00004-5
Geminiviridae	Begomovirus	Sida golden mosaic Costa Rica virus	223313	Hemiptera	Aleyrodidae	Bemisia	Bemisia tabaci	7038	Solanum lycopersicum	4081	https://doi.org/10.1016/j.molp.2023.02.007	Circulative, Persistent Non-Propagative Transmission	https://doi.org/10.1016/B978-0-12-800172-1.00004-5
Geminiviridae	Begomovirus	Sida golden mosaic Costa Rica virus	223313	Hemiptera	Aleyrodidae	Bemisia	Bemisia tabaci	7038	Nicotiana tabacum	4097	https://doi.org/10.1016/j.molp.2023.02.007	Circulative, Persistent Non-Propagative Transmission	https://doi.org/10.1016/B978-0-12-800172-1.00004-5
Geminiviridae	Begomovirus	Sida golden mosaic Costa Rica virus	223313	Hemiptera	Aleyrodidae	Bemisia	Bemisia tabaci	7038	Nicotiana benthamiana	4100	https://doi.org/10.1016/j.molp.2023.02.007	Circulative, Persistent Non-Propagative Transmission	https://doi.org/10.1016/B978-0-12-800172-1.00004-5
Geminiviridae	Begomovirus	Sida golden mosaic Costa Rica virus	223313	Hemiptera	Aleyrodidae	Bemisia	Bemisia tabaci	7038	Sida rhombifolia	108377	https://doi.org/10.1016/j.molp.2023.02.007	Circulative, Persistent Non-Propagative Transmission	https://doi.org/10.1016/B978-0-12-800172-1.00004-5
Geminiviridae	Begomovirus	Sida golden mosaic Costa Rica virus	223313	Hemiptera	Aleyrodidae	Bemisia	Bemisia tabaci	7038	Malva parviflora	145753	https://doi.org/10.1016/j.molp.2023.02.007	Circulative, Persistent Non-Propagative Transmission	https://doi.org/10.1016/B978-0-12-800172-1.00004-5
Geminiviridae	Begomovirus	Sida golden mosaic Florida virus	223314	Hemiptera	Aleyrodidae	Bemisia	Bemisia tabaci	7038	NA	NA	https://doi.org/10.1016/j.molp.2023.02.007	Circulative, Persistent Non-Propagative Transmission	https://doi.org/10.1016/B978-0-12-800172-1.00004-5
Geminiviridae	Begomovirus	Sida golden yellow vein virus	223317	Hemiptera	Aleyrodidae	Bemisia	Bemisia tabaci	7038	NA	NA	https://doi.org/10.1016/j.molp.2023.02.007	Circulative, Persistent Non-Propagative Transmission	https://doi.org/10.1016/B978-0-12-800172-1.00004-5
Geminiviridae	Begomovirus	Sida yellow vein virus	223321	Hemiptera	Aleyrodidae	Bemisia	Bemisia tabaci	7038	Nicotiana benthamiana	4100	https://doi.org/10.1016/j.molp.2023.02.007	Circulative, Persistent Non-Propagative Transmission	https://doi.org/10.1016/B978-0-12-800172-1.00004-5
Geminiviridae	Begomovirus	Sida yellow vein virus	223321	Hemiptera	Aleyrodidae	Bemisia	Bemisia tabaci	7038	Sida	108335	https://doi.org/10.1016/j.molp.2023.02.007	Circulative, Persistent Non-Propagative Transmission	https://doi.org/10.1016/B978-0-12-800172-1.00004-5
Geminiviridae	Begomovirus	Sida yellow vein virus	223321	Hemiptera	Aleyrodidae	Bemisia	Bemisia tabaci	7038	Sida rhombifolia	108377	https://doi.org/10.1016/j.molp.2023.02.007	Circulative, Persistent Non-Propagative Transmission	https://doi.org/10.1016/B978-0-12-800172-1.00004-5
Geminiviridae	Begomovirus	Squash leaf curl China virus	223323	Hemiptera	Aleyrodidae	Bemisia	Bemisia tabaci	7038	Benincasa hispida	102211	https://doi.org/10.1002/arch.21984	Circulative, Persistent Non-Propagative Transmission	https://doi.org/10.1093/ve/veaa014
Geminiviridae	Begomovirus	Tomato leaf curl New Delhi virus	223347	Hemiptera	Aleyrodidae	Bemisia	Bemisia tabaci	7038	Solanum lycopersicum	4081	https://doi.org/10.1016/j.virusres.2021.198443; 10.1111/cmi.12538;https://doi.org/10.1002/arch.21984; 10.1016/j.micpath.2018.07.008	Circulative, Persistent Non-Propagative Transmission	https://doi.org/10.1111/cmi.12538
Geminiviridae	Begomovirus	Sweet potato leaf curl Georgia virus	225752	Hemiptera	Aleyrodidae	Bemisia	Bemisia tabaci	7038	Ipomoea batatas	4120	https://doi.org/10.1016/j.virusres.2003.12.020	Circulative, Persistent Non-Propagative Transmission	https://doi.org/10.1016/B978-0-12-800172-1.00004-5
Geminiviridae	Begomovirus	Sida micrantha mosaic virus	228897	Hemiptera	Aleyrodidae	Bemisia	Bemisia tabaci	7038	Nicotiana benthamiana	4100	https://doi.org/10.1016/j.molp.2023.02.007	Circulative, Persistent Non-Propagative Transmission	https://doi.org/10.1016/B978-0-12-800172-1.00004-5
Geminiviridae	Begomovirus	Sida micrantha mosaic virus	228897	Hemiptera	Aleyrodidae	Bemisia	Bemisia tabaci	7038	Sida	108335	https://doi.org/10.1016/j.molp.2023.02.007	Circulative, Persistent Non-Propagative Transmission	https://doi.org/10.1016/B978-0-12-800172-1.00004-5
Geminiviridae	Begomovirus	Sida micrantha mosaic virus	228897	Hemiptera	Aleyrodidae	Bemisia	Bemisia tabaci	7038	Sidastrum micranthum	932019	https://doi.org/10.1016/j.molp.2023.02.007	Circulative, Persistent Non-Propagative Transmission	https://doi.org/10.1016/B978-0-12-800172-1.00004-5
Geminiviridae	Begomovirus	Papaya leaf curl China virus	229634	Hemiptera	Aleyrodidae	Bemisia	Bemisia tabaci	7038	Ageratum conyzoides	68299	https://doi.org/10.1073/pnas.1701720114	Circulative, Persistent Non-Propagative Transmission	https://doi.org/10.1016/B978-0-12-800172-1.00004-5
Betaflexiviridae	Carlavirus	Melon yellowing-associated virus	255255	Hemiptera	Aleyrodidae	Bemisia	Bemisia tabaci	7038	Cucumis melo	3656	https://doi.org/10.1007/s00705-004-0400-1	Non-Persistent Transmission	https://doi.org/10.1016/s1369-5266(00)00090-x
Geminiviridae	Begomovirus	Tomato yellow leaf curl Mali virus	260377	Hemiptera	Aleyrodidae	Bemisia	Bemisia tabaci	7038	Solanum lycopersicum	4081	https://doi.org/10.1016/j.micpath.2018.07.008	Circulative, Persistent Non-Propagative Transmission	https://doi.org/10.1016/B978-0-12-800172-1.00004-5
Geminiviridae	Begomovirus	Tomato yellow leaf curl Kanchanaburi virus	266799	Hemiptera	Aleyrodidae	Bemisia	Bemisia tabaci	7038	Solanum melongena	4111	https://doi.org/10.1002/arch.21984	Circulative, Persistent Non-Propagative Transmission	https://doi.org/10.1016/B978-0-12-800172-1.00004-5
Geminiviridae	Begomovirus	Euphorbia leaf curl virus	270117	Hemiptera	Aleyrodidae	Bemisia	Bemisia tabaci	7038	Euphorbia pulcherrima	37495	https://doi.org/10.1016/j.molp.2023.02.007	Circulative, Persistent Non-Propagative Transmission	https://doi.org/10.1016/B978-0-12-800172-1.00004-5
Geminiviridae	Begomovirus	Malvastrum yellow vein Yunnan virus	290030	Hemiptera	Aleyrodidae	Bemisia	Bemisia tabaci	7038	Malvastrum coromandelianum	108453	https://doi.org/10.1016/j.molp.2023.02.007	Circulative, Persistent Non-Propagative Transmission	https://doi.org/10.1016/B978-0-12-800172-1.00004-5
Geminiviridae	Begomovirus	Pepper yellow leaf curl Indonesia virus	292477	Hemiptera	Aleyrodidae	Bemisia	Bemisia tabaci	7038	Capsicum annuum	4072	https://doi.org/10.1002/arch.21984	Circulative, Persistent Non-Propagative Transmission	https://doi.org/10.1016/B978-0-12-800172-1.00004-5
Geminiviridae	Begomovirus	Pepper yellow leaf curl Indonesia virus	292477	Hemiptera	Aleyrodidae	Bemisia	Bemisia tabaci	7038	Nicotiana benthamiana	4100	https://doi.org/10.1002/arch.21984	Circulative, Persistent Non-Propagative Transmission	https://doi.org/10.1016/B978-0-12-800172-1.00004-5
Geminiviridae	Begomovirus	Lindernia anagallis yellow vein virus	300411	Hemiptera	Aleyrodidae	Bemisia	Bemisia tabaci	7038	Scrophulariaceae	4149	https://doi.org/10.1016/j.molp.2023.02.007	Circulative, Persistent Non-Propagative Transmission	https://doi.org/10.1016/B978-0-12-800172-1.00004-5
Geminiviridae	Begomovirus	Lindernia anagallis yellow vein virus	300411	Hemiptera	Aleyrodidae	Bemisia	Bemisia tabaci	7038	Orobanchaceae	91896	https://doi.org/10.1016/j.molp.2023.02.007	Circulative, Persistent Non-Propagative Transmission	https://doi.org/10.1016/B978-0-12-800172-1.00004-5
Geminiviridae	Begomovirus	Lindernia anagallis yellow vein virus	300411	Hemiptera	Aleyrodidae	Bemisia	Bemisia tabaci	7038	Plantaginaceae	156152	https://doi.org/10.1016/j.molp.2023.02.007	Circulative, Persistent Non-Propagative Transmission	https://doi.org/10.1016/B978-0-12-800172-1.00004-5
Geminiviridae	Begomovirus	Lindernia anagallis yellow vein virus	300411	Hemiptera	Aleyrodidae	Bemisia	Bemisia tabaci	7038	Lindernia procumbens	929486	https://doi.org/10.1016/j.molp.2023.02.007	Circulative, Persistent Non-Propagative Transmission	https://doi.org/10.1016/B978-0-12-800172-1.00004-5
Geminiviridae	Begomovirus	Senecio yellow mosaic virus	310103	Hemiptera	Aleyrodidae	Bemisia	Bemisia tabaci	7038	Senecio scandens	189247	https://doi.org/10.1016/j.molp.2023.02.007	Circulative, Persistent Non-Propagative Transmission	https://doi.org/10.1016/B978-0-12-800172-1.00004-5
Geminiviridae	Begomovirus	Ludwigia yellow vein virus	325111	Hemiptera	Aleyrodidae	Bemisia	Bemisia tabaci	7038	Ludwigia hyssopifolia	155013	https://doi.org/10.1016/j.molp.2023.02.007	Circulative, Persistent Non-Propagative Transmission	https://doi.org/10.1016/B978-0-12-800172-1.00004-5
Geminiviridae	Begomovirus	Clerodendron yellow mosaic virus	326811	Hemiptera	Aleyrodidae	Bemisia	Bemisia tabaci	7038	Clerodendrum	13432	https://doi.org/10.1016/j.molp.2023.02.007	Circulative, Persistent Non-Propagative Transmission	https://doi.org/10.1016/B978-0-12-800172-1.00004-5
Geminiviridae	Begomovirus	Malvastrum leaf curl virus	329290	Hemiptera	Aleyrodidae	Bemisia	Bemisia tabaci	7038	Malvastrum coromandelianum	108453	https://doi.org/10.1016/j.molp.2023.02.007	Circulative, Persistent Non-Propagative Transmission	https://doi.org/10.1016/B978-0-12-800172-1.00004-5
Geminiviridae	Begomovirus	Begomovirus agerainvolutionis	333293	Hemiptera	Aleyrodidae	Bemisia	Bemisia tabaci	7038	NA	NA	https://doi.org/10.1016/j.molp.2023.02.007	Circulative, Persistent Non-Propagative Transmission	https://doi.org/10.1016/B978-0-12-800172-1.00004-5
Geminiviridae	Begomovirus	Corchorus yellow vein virus	333361	Hemiptera	Aleyrodidae	Bemisia	Bemisia tabaci	7038	NA	NA	https://doi.org/10.1016/j.molp.2023.02.007	Circulative, Persistent Non-Propagative Transmission	https://doi.org/10.1016/B978-0-12-800172-1.00004-5
Geminiviridae	Begomovirus	Dolichos yellow mosaic virus	333968	Hemiptera	Aleyrodidae	Bemisia	Bemisia tabaci	7038	Lablab purpureus	35936	https://doi.org/10.1016/j.molp.2023.02.007	Circulative, Persistent Non-Propagative Transmission	https://doi.org/10.1016/B978-0-12-800172-1.00004-5
Geminiviridae	Begomovirus	Sida leaf curl virus	337823	Hemiptera	Aleyrodidae	Bemisia	Bemisia tabaci	7038	Sida	108335	https://doi.org/10.1016/j.molp.2023.02.007	Circulative, Persistent Non-Propagative Transmission	https://doi.org/10.1016/B978-0-12-800172-1.00004-5
Geminiviridae	Begomovirus	Sida leaf curl virus	337823	Hemiptera	Aleyrodidae	Bemisia	Bemisia tabaci	7038	Sida cordifolia	108362	https://doi.org/10.1016/j.molp.2023.02.007	Circulative, Persistent Non-Propagative Transmission	https://doi.org/10.1016/B978-0-12-800172-1.00004-5
Geminiviridae	Begomovirus	Begomovirus alternantherae	337826	Hemiptera	Aleyrodidae	Bemisia	Bemisia tabaci	7038	Ludwigia hyssopifolia	155013	https://doi.org/10.1016/j.molp.2023.02.007	Circulative, Persistent Non-Propagative Transmission	https://doi.org/10.1016/B978-0-12-800172-1.00004-5
Geminiviridae	Begomovirus	Boerhavia yellow spot virus	361697	Hemiptera	Aleyrodidae	Bemisia	Bemisia tabaci	7038	Boerhavia coccinea	122400	https://doi.org/10.1016/j.molp.2023.02.007	Circulative, Persistent Non-Propagative Transmission	https://doi.org/10.1016/B978-0-12-800172-1.00004-5
Geminiviridae	Begomovirus	Desmodium leaf distortion virus	361731	Hemiptera	Aleyrodidae	Bemisia	Bemisia tabaci	7038	Desmodium glabrum	1833945	https://doi.org/10.1016/j.molp.2023.02.007	Circulative, Persistent Non-Propagative Transmission	https://doi.org/10.1016/B978-0-12-800172-1.00004-5
Geminiviridae	Begomovirus	Vernonia yellow vein virus	367061	Hemiptera	Aleyrodidae	Bemisia	Bemisia tabaci	7038	Cyanthillium cinereum	211151	https://doi.org/10.1016/j.molp.2023.02.007	Circulative, Persistent Non-Propagative Transmission	https://doi.org/10.1016/B978-0-12-800172-1.00004-5
Geminiviridae	Begomovirus	Sida mosaic Sinaloa virus	367850	Hemiptera	Aleyrodidae	Bemisia	Bemisia tabaci	7038	Sida	108335	https://doi.org/10.1016/j.molp.2023.02.007	Circulative, Persistent Non-Propagative Transmission	https://doi.org/10.1016/B978-0-12-800172-1.00004-5
Geminiviridae	Begomovirus	Sida mosaic Sinaloa virus	367850	Hemiptera	Aleyrodidae	Bemisia	Bemisia tabaci	7038	Sida rhombifolia	108377	https://doi.org/10.1016/j.molp.2023.02.007	Circulative, Persistent Non-Propagative Transmission	https://doi.org/10.1016/B978-0-12-800172-1.00004-5
Secoviridae	Torradovirus	Tomato torrado virus	370833	Hemiptera	Aleyrodidae	Bemisia	Bemisia tabaci	7038	Capsicum annuum	4072	https://doi.org/10.1094/PDIS-93-12-1352C	Non-Circulative, Semi-Persistent Transmission	https://doi.org/10.1016/j.virusres.2013.12.003
Secoviridae	Torradovirus	Tomato torrado virus	370833	Hemiptera	Aleyrodidae	Bemisia	Bemisia tabaci	7038	Solanum lycopersicum	4081	https://doi.org/10.1094/PDIS-93-12-1352C	Non-Circulative, Semi-Persistent Transmission	https://doi.org/10.1016/j.virusres.2013.12.003
Secoviridae	Torradovirus	Tomato torrado virus	370833	Hemiptera	Aleyrodidae	Bemisia	Bemisia tabaci	7038	Nicotiana tabacum	4097	https://doi.org/10.1094/PDIS-93-12-1352C	Non-Circulative, Semi-Persistent Transmission	https://doi.org/10.1016/j.virusres.2013.12.003
Secoviridae	Torradovirus	Tomato torrado virus	370833	Hemiptera	Aleyrodidae	Bemisia	Bemisia tabaci	7038	Nicotiana benthamiana	4100	https://doi.org/10.1094/PDIS-93-12-1352C	Non-Circulative, Semi-Persistent Transmission	https://doi.org/10.1016/j.virusres.2013.12.003
Secoviridae	Torradovirus	Tomato torrado virus	370833	Hemiptera	Aleyrodidae	Bemisia	Bemisia tabaci	7038	Solanum melongena	4111	https://doi.org/10.1094/PDIS-93-12-1352C	Non-Circulative, Semi-Persistent Transmission	https://doi.org/10.1016/j.virusres.2013.12.003
Secoviridae	Torradovirus	Tomato torrado virus	370833	Hemiptera	Aleyrodidae	Bemisia	Bemisia tabaci	7038	Solanum tuberosum	4113	https://doi.org/10.1094/PDIS-93-12-1352C	Non-Circulative, Semi-Persistent Transmission	https://doi.org/10.1016/j.virusres.2013.12.003
Secoviridae	Torradovirus	Tomato torrado virus	370833	Hemiptera	Aleyrodidae	Bemisia	Bemisia tabaci	7038	Nicotiana glutinosa	35889	https://doi.org/10.1094/PDIS-93-12-1352C	Non-Circulative, Semi-Persistent Transmission	https://doi.org/10.1016/j.virusres.2013.12.003
Geminiviridae	Begomovirus	Siegesbeckia yellow vein virus	371401	Hemiptera	Aleyrodidae	Bemisia	Bemisia tabaci	7038	Sigesbeckia glabrescens	371450	https://doi.org/10.1016/j.molp.2023.02.007	Circulative, Persistent Non-Propagative Transmission	https://doi.org/10.1016/B978-0-12-800172-1.00004-5
Geminiviridae	Begomovirus	Malvastrum yellow mosaic Jamaica virus	376612	Hemiptera	Aleyrodidae	Bemisia	Bemisia tabaci	7038	Malvastrum americanum	288286	https://doi.org/10.1016/j.molp.2023.02.007	Circulative, Persistent Non-Propagative Transmission	https://doi.org/10.1016/B978-0-12-800172-1.00004-5
Geminiviridae	Begomovirus	Malvastrum yellow mosaic virus	377462	Hemiptera	Aleyrodidae	Bemisia	Bemisia tabaci	7038	Malvastrum coromandelianum	108453	https://doi.org/10.1016/j.molp.2023.02.007	Circulative, Persistent Non-Propagative Transmission	https://doi.org/10.1016/B978-0-12-800172-1.00004-5
Geminiviridae	Begomovirus	Siegesbeckia yellow vein Guangxi virus	379728	Hemiptera	Aleyrodidae	Bemisia	Bemisia tabaci	7038	Sigesbeckia glabrescens	371450	https://doi.org/10.1016/j.molp.2023.02.007	Circulative, Persistent Non-Propagative Transmission	https://doi.org/10.1016/B978-0-12-800172-1.00004-5
Geminiviridae	Begomovirus	Corchorus golden mosaic virus	390436	Hemiptera	Aleyrodidae	Bemisia	Bemisia tabaci	7038	Corchorus capsularis	210143	https://doi.org/10.1016/j.molp.2023.02.007	Circulative, Persistent Non-Propagative Transmission	https://doi.org/10.1016/B978-0-12-800172-1.00004-5
Geminiviridae	Begomovirus	Clerodendron golden mosaic virus	390438	Hemiptera	Aleyrodidae	Bemisia	Bemisia tabaci	7038	Clerodendrum philippinum	1262117	https://doi.org/10.1016/j.molp.2023.02.007	Circulative, Persistent Non-Propagative Transmission	https://doi.org/10.1016/B978-0-12-800172-1.00004-5
Geminiviridae	Begomovirus	Spilanthes yellow vein virus	390439	Hemiptera	Aleyrodidae	Bemisia	Bemisia tabaci	7038	Acmella paniculata	912614	https://doi.org/10.1016/j.molp.2023.02.007	Circulative, Persistent Non-Propagative Transmission	https://doi.org/10.1016/B978-0-12-800172-1.00004-5
Geminiviridae	Begomovirus	Mimosa yellow leaf curl virus	390440	Hemiptera	Aleyrodidae	Bemisia	Bemisia tabaci	7038	Fabaceae	3803	https://doi.org/10.1016/j.molp.2023.02.007	Circulative, Persistent Non-Propagative Transmission	https://doi.org/10.1016/B978-0-12-800172-1.00004-5
Geminiviridae	Begomovirus	Mimosa yellow leaf curl virus	390440	Hemiptera	Aleyrodidae	Bemisia	Bemisia tabaci	7038	Mimosa	21013	https://doi.org/10.1016/j.molp.2023.02.007	Circulative, Persistent Non-Propagative Transmission	https://doi.org/10.1016/B978-0-12-800172-1.00004-5
Geminiviridae	Begomovirus	Sida yellow vein Vietnam virus	390441	Hemiptera	Aleyrodidae	Bemisia	Bemisia tabaci	7038	Sida rhombifolia	108377	https://doi.org/10.1016/j.molp.2023.02.007	Circulative, Persistent Non-Propagative Transmission	https://doi.org/10.1016/B978-0-12-800172-1.00004-5
Geminiviridae	Begomovirus	Erectites yellow mosaic virus	390443	Hemiptera	Aleyrodidae	Bemisia	Bemisia tabaci	7038	Erechtites valerianifolius	415159	https://doi.org/10.1016/j.molp.2023.02.007	Circulative, Persistent Non-Propagative Transmission	https://doi.org/10.1016/B978-0-12-800172-1.00004-5
Geminiviridae	Begomovirus	Ludwigia yellow vein Vietnam virus	390444	Hemiptera	Aleyrodidae	Bemisia	Bemisia tabaci	7038	Onagraceae	3934	https://doi.org/10.1016/j.molp.2023.02.007	Circulative, Persistent Non-Propagative Transmission	https://doi.org/10.1016/B978-0-12-800172-1.00004-5
Geminiviridae	Begomovirus	Ludwigia yellow vein Vietnam virus	390444	Hemiptera	Aleyrodidae	Bemisia	Bemisia tabaci	7038	Ludwigia octovalvis	883788	https://doi.org/10.1016/j.molp.2023.02.007	Circulative, Persistent Non-Propagative Transmission	https://doi.org/10.1016/B978-0-12-800172-1.00004-5
Geminiviridae	Begomovirus	East African cassava mosaic Kenya virus	393599	Hemiptera	Aleyrodidae	Bemisia	Bemisia tabaci	7038	Manihot esculenta	3983	https://doi.org/10.1016/j.molp.2023.02.007	Circulative, Persistent Non-Propagative Transmission	https://doi.org/10.1016/B978-0-12-800172-1.00004-5
Geminiviridae	Begomovirus	Corchorus yellow spot virus	403897	Hemiptera	Aleyrodidae	Bemisia	Bemisia tabaci	7038	Corchorus siliquosus	210145	https://doi.org/10.1016/j.molp.2023.02.007	Circulative, Persistent Non-Propagative Transmission	https://doi.org/10.1016/B978-0-12-800172-1.00004-5
Geminiviridae	Begomovirus	Sida yellow mosaic Yucatan virus	408719	Hemiptera	Aleyrodidae	Bemisia	Bemisia tabaci	7038	Sida acuta	108357	https://doi.org/10.1016/j.molp.2023.02.007	Circulative, Persistent Non-Propagative Transmission	https://doi.org/10.1016/B978-0-12-800172-1.00004-5
Secoviridae	Torradovirus	Tomato apex necrosis virus	410603	Hemiptera	Aleyrodidae	Bemisia	Bemisia tabaci	7038	NA	NA	https://doi.org/10.1603/ec12223	Persistent, circulative	https://doi.org/10.1603/ec12223
Geminiviridae	Begomovirus	Euphorbia leaf curl Guangxi virus	412688	Hemiptera	Aleyrodidae	Bemisia	Bemisia tabaci	7038	Euphorbia pulcherrima	37495	https://doi.org/10.1016/j.molp.2023.02.007	Circulative, Persistent Non-Propagative Transmission	https://doi.org/10.1016/B978-0-12-800172-1.00004-5
Geminiviridae	Begomovirus	Crassocephalum yellow vein virus	417287	Hemiptera	Aleyrodidae	Bemisia	Bemisia tabaci	7038	NA	NA	https://doi.org/10.1016/j.molp.2023.02.007	Circulative, Persistent Non-Propagative Transmission	https://doi.org/10.1016/B978-0-12-800172-1.00004-5
Geminiviridae	Begomovirus	Ageratum yellow vein Hualian virus	437063	Hemiptera	Aleyrodidae	Bemisia	Bemisia tabaci	7038	Solanum lycopersicum	4081	https://doi.org/10.1016/j.molp.2023.02.007	Circulative, Persistent Non-Propagative Transmission	https://doi.org/10.1016/B978-0-12-800172-1.00004-5
Geminiviridae	Begomovirus	Begomovirus allamandae	452758	Hemiptera	Aleyrodidae	Bemisia	Bemisia tabaci	7038	Allamanda cathartica	52818	https://doi.org/10.1016/j.molp.2023.02.007	Circulative, Persistent Non-Propagative Transmission	https://doi.org/10.1016/B978-0-12-800172-1.00004-5
Geminiviridae	Begomovirus	Emilia yellow vein virus	498803	Hemiptera	Aleyrodidae	Bemisia	Bemisia tabaci	7038	Crassocephalum crepidioides	189211	https://doi.org/10.1016/j.molp.2023.02.007	Circulative, Persistent Non-Propagative Transmission	https://doi.org/10.1016/B978-0-12-800172-1.00004-5
Geminiviridae	Begomovirus	Mesta yellow vein mosaic Bahraich virus	508748	Hemiptera	Aleyrodidae	Bemisia	Bemisia tabaci	7038	Hibiscus cannabinus	229543	https://doi.org/10.1016/j.molp.2023.02.007	Circulative, Persistent Non-Propagative Transmission	https://doi.org/10.1016/B978-0-12-800172-1.00004-5
Geminiviridae	Begomovirus	Rhynchosia yellow mosaic virus	529680	Hemiptera	Aleyrodidae	Bemisia	Bemisia tabaci	7038	Rhynchosia minima	132461	https://doi.org/10.1016/j.molp.2023.02.007	Circulative, Persistent Non-Propagative Transmission	https://doi.org/10.1016/B978-0-12-800172-1.00004-5
Geminiviridae	Begomovirus	Blainvillea yellow spot virus	536081	Hemiptera	Aleyrodidae	Bemisia	Bemisia tabaci	7038	Blainvillea rhomboidea	243762	https://doi.org/10.1016/j.molp.2023.02.007	Circulative, Persistent Non-Propagative Transmission	https://doi.org/10.1016/B978-0-12-800172-1.00004-5
Geminiviridae	Begomovirus	Sida common mosaic virus	536082	Hemiptera	Aleyrodidae	Bemisia	Bemisia tabaci	7038	Sidastrum micranthum	932019	https://doi.org/10.1016/j.molp.2023.02.007	Circulative, Persistent Non-Propagative Transmission	https://doi.org/10.1016/B978-0-12-800172-1.00004-5
Geminiviridae	Begomovirus	Sida yellow leaf curl virus	536083	Hemiptera	Aleyrodidae	Bemisia	Bemisia tabaci	7038	Sida rhombifolia	108377	https://doi.org/10.1016/j.molp.2023.02.007	Circulative, Persistent Non-Propagative Transmission	https://doi.org/10.1016/B978-0-12-800172-1.00004-5
Geminiviridae	Begomovirus	Jatropha leaf curl virus	543876	Hemiptera	Aleyrodidae	Bemisia	Bemisia tabaci	7038	Jatropha	3995	https://doi.org/10.1016/j.molp.2023.02.007	Circulative, Persistent Non-Propagative Transmission	https://doi.org/10.1016/B978-0-12-800172-1.00004-5
Closteroviridae	Crinivirus	Cucurbit chlorotic yellows virus	558690	Hemiptera	Aleyrodidae	Bemisia	Bemisia tabaci	7038	Cucumis melo	3656	https://doi.org/10.1038/srep36604；https://doi.org/10.1002/ps.7313	Non-Circulative, Semi-Persistent Transmission	https://doi.org/10.1038/srep36604；https://doi.org/10.1002/ps.7313
Closteroviridae	Crinivirus	Cucurbit chlorotic yellows virus	558690	Hemiptera	Aleyrodidae	Bemisia	Bemisia tabaci	7038	Cucumis sativus	3659	https://doi.org/10.1038/srep36604；https://doi.org/10.1002/ps.7313	Non-Circulative, Semi-Persistent Transmission	https://doi.org/10.1038/srep36604；https://doi.org/10.1002/ps.7313
Closteroviridae	Crinivirus	Cucurbit chlorotic yellows virus	558690	Hemiptera	Aleyrodidae	Bemisia	Bemisia tabaci	7038	Cucumis myriocarpus	39474	https://doi.org/10.1038/srep36604；https://doi.org/10.1002/ps.7313	Non-Circulative, Semi-Persistent Transmission	https://doi.org/10.1038/srep36604；https://doi.org/10.1002/ps.7313
Closteroviridae	Crinivirus	Cucurbit chlorotic yellows virus	558690	Hemiptera	Aleyrodidae	Bemisia	Bemisia tabaci	7038	Cucumis dipsaceus	61885	https://doi.org/10.1038/srep36604；https://doi.org/10.1002/ps.7313	Non-Circulative, Semi-Persistent Transmission	https://doi.org/10.1038/srep36604；https://doi.org/10.1002/ps.7313
Closteroviridae	Crinivirus	Cucurbit chlorotic yellows virus	558690	Hemiptera	Aleyrodidae	Bemisia	Bemisia tabaci	7038	Cucumis metulifer	61886	https://doi.org/10.1038/srep36604；https://doi.org/10.1002/ps.7313	Non-Circulative, Semi-Persistent Transmission	https://doi.org/10.1038/srep36604；https://doi.org/10.1002/ps.7313
Closteroviridae	Crinivirus	Cucurbit chlorotic yellows virus	558690	Hemiptera	Aleyrodidae	Bemisia	Bemisia tabaci	7038	Cucumis zeyherii	61887	https://doi.org/10.1038/srep36604；https://doi.org/10.1002/ps.7313	Non-Circulative, Semi-Persistent Transmission	https://doi.org/10.1038/srep36604；https://doi.org/10.1002/ps.7313
Closteroviridae	Crinivirus	Cucurbit chlorotic yellows virus	558690	Hemiptera	Aleyrodidae	Bemisia	Bemisia tabaci	7038	Cucumis ficifolius	131071	https://doi.org/10.1038/srep36604；https://doi.org/10.1002/ps.7313	Non-Circulative, Semi-Persistent Transmission	https://doi.org/10.1038/srep36604；https://doi.org/10.1002/ps.7313
Closteroviridae	Crinivirus	Cucurbit chlorotic yellows virus	558690	Hemiptera	Aleyrodidae	Bemisia	Bemisia tabaci	7038	Cucumis africanus	217618	https://doi.org/10.1038/srep36604；https://doi.org/10.1002/ps.7313	Non-Circulative, Semi-Persistent Transmission	https://doi.org/10.1038/srep36604；https://doi.org/10.1002/ps.7313
Closteroviridae	Crinivirus	Cucurbit chlorotic yellows virus	558690	Hemiptera	Aleyrodidae	Bemisia	Bemisia tabaci	7038	Cucumis prophetarum	217627	https://doi.org/10.1038/srep36604；https://doi.org/10.1002/ps.7313	Non-Circulative, Semi-Persistent Transmission	https://doi.org/10.1038/srep36604；https://doi.org/10.1002/ps.7313
Closteroviridae	Crinivirus	Cucurbit chlorotic yellows virus	558690	Hemiptera	Aleyrodidae	Bemisia	Bemisia tabaci	7038	Cucumis sacleuxii	396997	https://doi.org/10.1038/srep36604；https://doi.org/10.1002/ps.7313	Non-Circulative, Semi-Persistent Transmission	https://doi.org/10.1038/srep36604；https://doi.org/10.1002/ps.7313
Geminiviridae	Begomovirus	Clerodendrum golden mosaic China virus	559878	Hemiptera	Aleyrodidae	Bemisia	Bemisia tabaci	7038	Clerodendrum cyrtophyllum	222564	https://doi.org/10.1016/j.molp.2023.02.007	Circulative, Persistent Non-Propagative Transmission	https://doi.org/10.1016/B978-0-12-800172-1.00004-5
Geminiviridae	Begomovirus	Euphorbia yellow mosaic virus	598494	Hemiptera	Aleyrodidae	Bemisia	Bemisia tabaci	7038	Euphorbia heterophylla	212910	https://doi.org/10.1016/j.molp.2023.02.007	Circulative, Persistent Non-Propagative Transmission	https://doi.org/10.1016/B978-0-12-800172-1.00004-5
Closteroviridae	Crinivirus	Lettuce chlorosis virus	642478	Hemiptera	Aleyrodidae	Bemisia	Bemisia tabaci	7038	Lactuca sativa	4236	https://doi.org/10.1016/S0065-3527(06)69006-4	Non-Circulative, Semi-Persistent Transmission	https://doi.org/10.1111/j.1364-3703.2004.00240.x
Geminiviridae	Begomovirus	Malvastrum yellow mosaic Helshire virus	643133	Hemiptera	Aleyrodidae	Bemisia	Bemisia tabaci	7038	Malvastrum americanum	288286	https://doi.org/10.1016/j.molp.2023.02.007	Circulative, Persistent Non-Propagative Transmission	https://doi.org/10.1016/B978-0-12-800172-1.00004-5
Geminiviridae	Begomovirus	Clerodendrum golden mosaic Jiangsu virus	649509	Hemiptera	Aleyrodidae	Bemisia	Bemisia tabaci	7038	Clerodendrum	13432	https://doi.org/10.1016/j.molp.2023.02.007	Circulative, Persistent Non-Propagative Transmission	https://doi.org/10.1016/B978-0-12-800172-1.00004-5
Geminiviridae	Begomovirus	Clerodendrum golden mosaic Jiangsu virus	649509	Hemiptera	Aleyrodidae	Bemisia	Bemisia tabaci	7038	Clerodendrum cyrtophyllum	222564	https://doi.org/10.1016/j.molp.2023.02.007	Circulative, Persistent Non-Propagative Transmission	https://doi.org/10.1016/B978-0-12-800172-1.00004-5
Geminiviridae	Begomovirus	Cleome leaf crumple virus	666144	Hemiptera	Aleyrodidae	Bemisia	Bemisia tabaci	7038	Cleome affinis	879920	https://doi.org/10.1016/j.molp.2023.02.007	Circulative, Persistent Non-Propagative Transmission	https://doi.org/10.1016/B978-0-12-800172-1.00004-5
Geminiviridae	Begomovirus	Malvastrum yellow vein Honghe virus	676044	Hemiptera	Aleyrodidae	Bemisia	Bemisia tabaci	7038	Malvastrum coromandelianum	108453	https://doi.org/10.1016/j.molp.2023.02.007	Circulative, Persistent Non-Propagative Transmission	https://doi.org/10.1016/B978-0-12-800172-1.00004-5
Geminiviridae	Begomovirus	Rhynchosia mild mosaic virus	714308	Hemiptera	Aleyrodidae	Bemisia	Bemisia tabaci	7038	Rhynchosia minima	132461	https://doi.org/10.1016/j.molp.2023.02.007	Circulative, Persistent Non-Propagative Transmission	https://doi.org/10.1016/B978-0-12-800172-1.00004-5
Geminiviridae	Begomovirus	Merremia mosaic Puerto Rico virus	714309	Hemiptera	Aleyrodidae	Bemisia	Bemisia tabaci	7038	Distimake quinquefolius	714082	https://doi.org/10.1016/j.molp.2023.02.007	Circulative, Persistent Non-Propagative Transmission	https://doi.org/10.1016/B978-0-12-800172-1.00004-5
Geminiviridae	Begomovirus	Duranta leaf curl virus	742163	Hemiptera	Aleyrodidae	Bemisia	Bemisia tabaci	7038	Duranta erecta	167917	https://doi.org/10.1016/j.molp.2023.02.007	Circulative, Persistent Non-Propagative Transmission	https://doi.org/10.1016/B978-0-12-800172-1.00004-5
Geminiviridae	Begomovirus	Sida golden mottle virus	759390	Hemiptera	Aleyrodidae	Bemisia	Bemisia tabaci	7038	Sida santaremensis	759593	https://doi.org/10.1016/j.molp.2023.02.007	Circulative, Persistent Non-Propagative Transmission	https://doi.org/10.1016/B978-0-12-800172-1.00004-5
Geminiviridae	Begomovirus	Sidastrum golden leaf spot virus	858513	Hemiptera	Aleyrodidae	Bemisia	Bemisia tabaci	7038	Sidastrum	108353	https://doi.org/10.1016/j.molp.2023.02.007	Circulative, Persistent Non-Propagative Transmission	https://doi.org/10.1016/B978-0-12-800172-1.00004-5
Geminiviridae	Begomovirus	Cleome golden mosaic virus	858517	Hemiptera	Aleyrodidae	Bemisia	Bemisia tabaci	7038	Cleome	25782	https://doi.org/10.1016/j.molp.2023.02.007	Circulative, Persistent Non-Propagative Transmission	https://doi.org/10.1016/B978-0-12-800172-1.00004-5
Geminiviridae	Begomovirus	Eclipta yellow vein virus	875324	Hemiptera	Aleyrodidae	Bemisia	Bemisia tabaci	7038	Nicotiana benthamiana	4100	https://doi.org/10.1016/j.molp.2023.02.007	Circulative, Persistent Non-Propagative Transmission	https://doi.org/10.1016/B978-0-12-800172-1.00004-5
Geminiviridae	Begomovirus	Eclipta yellow vein virus	875324	Hemiptera	Aleyrodidae	Bemisia	Bemisia tabaci	7038	Eclipta prostrata	53719	https://doi.org/10.1016/j.molp.2023.02.007	Circulative, Persistent Non-Propagative Transmission	https://doi.org/10.1016/B978-0-12-800172-1.00004-5
Geminiviridae	Begomovirus	Pepper yellow leaf curl virus	881944	Hemiptera	Aleyrodidae	Bemisia	Bemisia tabaci	7038	Capsicum	4071	https://doi.org/10.1016/B978-0-12-801246-8.00006-8	Circulative, Persistent Non-Propagative Transmission	https://doi.org/10.1016/B978-0-12-800172-1.00004-5
Geminiviridae	Begomovirus	Pepper yellow leaf curl virus	881944	Hemiptera	Aleyrodidae	Bemisia	Bemisia tabaci	7038	Piperaceae	16739	https://doi.org/10.1016/B978-0-12-801246-8.00006-8	Circulative, Persistent Non-Propagative Transmission	https://doi.org/10.1016/B978-0-12-800172-1.00004-5
Geminiviridae	Begomovirus	Sida mosaic Bolivia virus 1	932069	Hemiptera	Aleyrodidae	Bemisia	Bemisia tabaci	7038	Sida	108335	https://doi.org/10.1016/j.molp.2023.02.007	Circulative, Persistent Non-Propagative Transmission	https://doi.org/10.1016/B978-0-12-800172-1.00004-5
Geminiviridae	Begomovirus	Sida mosaic Bolivia virus 1	932069	Hemiptera	Aleyrodidae	Bemisia	Bemisia tabaci	7038	Sidastrum micranthum	932019	https://doi.org/10.1016/j.molp.2023.02.007	Circulative, Persistent Non-Propagative Transmission	https://doi.org/10.1016/B978-0-12-800172-1.00004-5
Geminiviridae	Begomovirus	Sida mosaic Bolivia virus 2	932070	Hemiptera	Aleyrodidae	Bemisia	Bemisia tabaci	7038	Sida	108335	https://doi.org/10.1016/j.molp.2023.02.007	Circulative, Persistent Non-Propagative Transmission	https://doi.org/10.1016/B978-0-12-800172-1.00004-5
Geminiviridae	Begomovirus	Sida mosaic Bolivia virus 2	932070	Hemiptera	Aleyrodidae	Bemisia	Bemisia tabaci	7038	Sidastrum micranthum	932019	https://doi.org/10.1016/j.molp.2023.02.007	Circulative, Persistent Non-Propagative Transmission	https://doi.org/10.1016/B978-0-12-800172-1.00004-5
Geminiviridae	Begomovirus	Begomovirus jeskei	932071	Hemiptera	Aleyrodidae	Bemisia	Bemisia tabaci	7038	Abutilon	3630	https://doi.org/10.1016/j.molp.2023.02.007	Circulative, Persistent Non-Propagative Transmission	https://doi.org/10.1016/B978-0-12-800172-1.00004-5
Geminiviridae	Begomovirus	Solanum mosaic Bolivia virus	932073	Hemiptera	Aleyrodidae	Bemisia	Bemisia tabaci	7038	Solanum	4107	https://doi.org/10.1016/j.molp.2023.02.007	Circulative, Persistent Non-Propagative Transmission	https://doi.org/10.1016/B978-0-12-800172-1.00004-5
Geminiviridae	Begomovirus	Rhynchosia yellow mosaic India virus	935473	Hemiptera	Aleyrodidae	Bemisia	Bemisia tabaci	7038	Rhynchosia	132460	https://doi.org/10.1016/j.molp.2023.02.007	Circulative, Persistent Non-Propagative Transmission	https://doi.org/10.1016/B978-0-12-800172-1.00004-5
Geminiviridae	Begomovirus	Vernonia yellow vein Fujian virus	1001341	Hemiptera	Aleyrodidae	Bemisia	Bemisia tabaci	7038	Cyanthillium cinereum	211151	https://doi.org/10.1016/j.molp.2023.02.007	Circulative, Persistent Non-Propagative Transmission	https://doi.org/10.1016/B978-0-12-800172-1.00004-5
Geminiviridae	Begomovirus	Sida golden mosaic Lara virus	1002681	Hemiptera	Aleyrodidae	Bemisia	Bemisia tabaci	7038	Sida	108335	https://doi.org/10.1016/j.molp.2023.02.007	Circulative, Persistent Non-Propagative Transmission	https://doi.org/10.1016/B978-0-12-800172-1.00004-5
Geminiviridae	Begomovirus	Chenopodium leaf curl virus	1032478	Hemiptera	Aleyrodidae	Bemisia	Bemisia tabaci	7038	Dysphania ambrosioides	330163	https://doi.org/10.1016/j.molp.2023.02.007	Circulative, Persistent Non-Propagative Transmission	https://doi.org/10.1016/B978-0-12-800172-1.00004-5
Geminiviridae	Begomovirus	Jatropha mosaic India virus	1034067	Hemiptera	Aleyrodidae	Bemisia	Bemisia tabaci	7038	NA	NA	https://doi.org/10.1016/j.molp.2023.02.007	Circulative, Persistent Non-Propagative Transmission	https://doi.org/10.1016/B978-0-12-800172-1.00004-5
Geminiviridae	Begomovirus	Datura leaf curl virus	1038082	Hemiptera	Aleyrodidae	Bemisia	Bemisia tabaci	7038	Datura inoxia	4075	https://doi.org/10.1016/j.molp.2023.02.007	Circulative, Persistent Non-Propagative Transmission	https://doi.org/10.1016/B978-0-12-800172-1.00004-5
Geminiviridae	Begomovirus	Sida mosaic Alagoas virus	1046571	Hemiptera	Aleyrodidae	Bemisia	Bemisia tabaci	7038	Sida	108335	https://doi.org/10.1016/j.molp.2023.02.007	Circulative, Persistent Non-Propagative Transmission	https://doi.org/10.1016/B978-0-12-800172-1.00004-5
Geminiviridae	Begomovirus	Begomovirus abutilonbrazilense	1046572	Hemiptera	Aleyrodidae	Bemisia	Bemisia tabaci	7038	Abutilon	3630	https://doi.org/10.1016/j.molp.2023.02.007	Circulative, Persistent Non-Propagative Transmission	https://doi.org/10.1016/B978-0-12-800172-1.00004-5
Geminiviridae	Begomovirus	Begomovirus abutilonbrazilense	1046572	Hemiptera	Aleyrodidae	Bemisia	Bemisia tabaci	7038	Nicotiana benthamiana	4100	https://doi.org/10.1016/j.molp.2023.02.007	Circulative, Persistent Non-Propagative Transmission	https://doi.org/10.1016/B978-0-12-800172-1.00004-5
Geminiviridae	Begomovirus	Begomovirus abutilonbrazilense	1046572	Hemiptera	Aleyrodidae	Bemisia	Bemisia tabaci	7038	Sida rhombifolia	108377	https://doi.org/10.1016/j.molp.2023.02.007	Circulative, Persistent Non-Propagative Transmission	https://doi.org/10.1016/B978-0-12-800172-1.00004-5
Geminiviridae	Begomovirus	Begomovirus abutilonbrazilense	1046572	Hemiptera	Aleyrodidae	Bemisia	Bemisia tabaci	7038	Malva parviflora	145753	https://doi.org/10.1016/j.molp.2023.02.007	Circulative, Persistent Non-Propagative Transmission	https://doi.org/10.1016/B978-0-12-800172-1.00004-5
Geminiviridae	Begomovirus	Begomovirus abutilonbrazilense	1046572	Hemiptera	Aleyrodidae	Bemisia	Bemisia tabaci	7038	Blainvillea rhomboidea	243762	https://doi.org/10.1016/j.molp.2023.02.007	Circulative, Persistent Non-Propagative Transmission	https://doi.org/10.1016/B978-0-12-800172-1.00004-5
Geminiviridae	Begomovirus	West African Asystasia virus 1	1046573	Hemiptera	Aleyrodidae	Bemisia	Bemisia tabaci	7038	Asystasia gangetica	141292	https://doi.org/10.1016/j.molp.2023.02.007	Circulative, Persistent Non-Propagative Transmission	https://doi.org/10.1016/B978-0-12-800172-1.00004-5
Geminiviridae	Begomovirus	West African Asystasia virus 2	1046574	Hemiptera	Aleyrodidae	Bemisia	Bemisia tabaci	7038	Asystasia gangetica	141292	https://doi.org/10.1016/j.molp.2023.02.007	Circulative, Persistent Non-Propagative Transmission	https://doi.org/10.1016/B978-0-12-800172-1.00004-5
Geminiviridae	Begomovirus	Catharanthus yellow mosaic virus	1076345	Hemiptera	Aleyrodidae	Bemisia	Bemisia tabaci	7038	Duranta erecta	167917	https://doi.org/10.1016/j.molp.2023.02.007	Circulative, Persistent Non-Propagative Transmission	https://doi.org/10.1016/B978-0-12-800172-1.00004-5
Geminiviridae	Begomovirus	Bhendi yellow vein Delhi virus	1088661	Hemiptera	Aleyrodidae	Bemisia	Bemisia tabaci	7038	NA	NA	https://doi.org/10.1016/j.molp.2023.02.007	Circulative, Persistent Non-Propagative Transmission	https://doi.org/10.1016/B978-0-12-800172-1.00004-5
Geminiviridae	Begomovirus	Sida yellow mottle virus	1093958	Hemiptera	Aleyrodidae	Bemisia	Bemisia tabaci	7038	Sida rhombifolia	108377	https://doi.org/10.1016/j.molp.2023.02.007	Circulative, Persistent Non-Propagative Transmission	https://doi.org/10.1016/B978-0-12-800172-1.00004-5
Geminiviridae	Begomovirus	Centrosema yellow spot virus	1129032	Hemiptera	Aleyrodidae	Bemisia	Bemisia tabaci	7038	Centrosema brasilianum	1129165	https://doi.org/10.1016/j.molp.2023.02.007	Circulative, Persistent Non-Propagative Transmission	https://doi.org/10.1016/B978-0-12-800172-1.00004-5
Geminiviridae	Begomovirus	Macroptilium yellow spot virus	1129034	Hemiptera	Aleyrodidae	Bemisia	Bemisia tabaci	7038	Macroptilium lathyroides	260885	https://doi.org/10.1016/j.molp.2023.02.007	Circulative, Persistent Non-Propagative Transmission	https://doi.org/10.1016/B978-0-12-800172-1.00004-5
Geminiviridae	Begomovirus	Macroptilium yellow vein virus	1129035	Hemiptera	Aleyrodidae	Bemisia	Bemisia tabaci	7038	Macroptilium	77316	https://doi.org/10.1016/j.molp.2023.02.007	Circulative, Persistent Non-Propagative Transmission	https://doi.org/10.1016/B978-0-12-800172-1.00004-5
Geminiviridae	Begomovirus	Sauropus leaf curl virus	1130981	Hemiptera	Aleyrodidae	Bemisia	Bemisia tabaci	7038	Sauropus androgynus	283133	https://doi.org/10.1016/j.molp.2023.02.007	Circulative, Persistent Non-Propagative Transmission	https://doi.org/10.1016/B978-0-12-800172-1.00004-5
Geminiviridae	Begomovirus	Vinca leaf curl virus	1170656	Hemiptera	Aleyrodidae	Bemisia	Bemisia tabaci	7038	Catharanthus roseus	4058	https://doi.org/10.1016/j.molp.2023.02.007	Circulative, Persistent Non-Propagative Transmission	https://doi.org/10.1016/B978-0-12-800172-1.00004-5
Geminiviridae	Begomovirus	Sida yellow mosaic China virus	1195641	Hemiptera	Aleyrodidae	Bemisia	Bemisia tabaci	7038	NA	NA	https://doi.org/10.1016/j.molp.2023.02.007	Circulative, Persistent Non-Propagative Transmission	https://doi.org/10.1016/B978-0-12-800172-1.00004-5
Geminiviridae	Begomovirus	Premna leaf curl virus	1198134	Hemiptera	Aleyrodidae	Bemisia	Bemisia tabaci	7038	Premna serratifolia	336939	https://doi.org/10.1016/j.molp.2023.02.007	Circulative, Persistent Non-Propagative Transmission	https://doi.org/10.1016/B978-0-12-800172-1.00004-5
Geminiviridae	Begomovirus	Jacquemontia mosaic Yucatan virus	1198450	Hemiptera	Aleyrodidae	Bemisia	Bemisia tabaci	7038	Jacquemontia	112276	https://doi.org/10.1016/j.molp.2023.02.007	Circulative, Persistent Non-Propagative Transmission	https://doi.org/10.1016/B978-0-12-800172-1.00004-5
Geminiviridae	Begomovirus	Jacquemontia mosaic Yucatan virus	1198450	Hemiptera	Aleyrodidae	Bemisia	Bemisia tabaci	7038	Jacquemontia pentanthos	197406	https://doi.org/10.1016/j.molp.2023.02.007	Circulative, Persistent Non-Propagative Transmission	https://doi.org/10.1016/B978-0-12-800172-1.00004-5
Geminiviridae	Begomovirus	Jatropha mosaic Nigeria virus	1213406	Hemiptera	Aleyrodidae	Bemisia	Bemisia tabaci	7038	Jatropha curcas	180498	https://doi.org/10.1016/j.molp.2023.02.007	Circulative, Persistent Non-Propagative Transmission	https://doi.org/10.1016/B978-0-12-800172-1.00004-5
Geminiviridae	Begomovirus	Pouzolzia golden mosaic virus	1225069	Hemiptera	Aleyrodidae	Bemisia	Bemisia tabaci	7038	Pouzolzia zeylanica	1225090	https://doi.org/10.1016/j.molp.2023.02.007	Circulative, Persistent Non-Propagative Transmission	https://doi.org/10.1016/B978-0-12-800172-1.00004-5
Geminiviridae	Begomovirus	Dalechampia chlorotic mosaic virus	1227356	Hemiptera	Aleyrodidae	Bemisia	Bemisia tabaci	7038	Dalechampia	212294	https://doi.org/10.1016/j.molp.2023.02.007	Circulative, Persistent Non-Propagative Transmission	https://doi.org/10.1016/B978-0-12-800172-1.00004-5
Geminiviridae	Begomovirus	Datura leaf distortion virus	1227357	Hemiptera	Aleyrodidae	Bemisia	Bemisia tabaci	7038	Datura stramonium	4076	https://doi.org/10.1016/j.molp.2023.02.007	Circulative, Persistent Non-Propagative Transmission	https://doi.org/10.1016/B978-0-12-800172-1.00004-5
Geminiviridae	Begomovirus	Blechum interveinal chlorosis virus	1246650	Hemiptera	Aleyrodidae	Bemisia	Bemisia tabaci	7038	Ruellia blechum	544840	https://doi.org/10.1016/j.molp.2023.02.007	Circulative, Persistent Non-Propagative Transmission	https://doi.org/10.1016/B978-0-12-800172-1.00004-5
Tolecusatellitidae	Betasatellite	Tomato yellow leaf curl China betasatellite	1255765	Hemiptera	Aleyrodidae	Bemisia	Bemisia tabaci	7038	Malva parviflora	145753	https://doi.org/10.3389/fpls.2020.574557	NA	NA
Geminiviridae	Begomovirus	Sida ciliaris golden mosaic virus	1264880	Hemiptera	Aleyrodidae	Bemisia	Bemisia tabaci	7038	Sida ciliaris	108361	https://doi.org/10.1016/j.molp.2023.02.007	Circulative, Persistent Non-Propagative Transmission	https://doi.org/10.1016/B978-0-12-800172-1.00004-5
Geminiviridae	Begomovirus	Sida yellow net virus	1266977	Hemiptera	Aleyrodidae	Bemisia	Bemisia tabaci	7038	Sidastrum micranthum	932019	https://doi.org/10.1016/j.molp.2023.02.007	Circulative, Persistent Non-Propagative Transmission	https://doi.org/10.1016/B978-0-12-800172-1.00004-5
Geminiviridae	Begomovirus	Sida yellow blotch virus	1266993	Hemiptera	Aleyrodidae	Bemisia	Bemisia tabaci	7038	Sida urens	108382	https://doi.org/10.1016/j.molp.2023.02.007	Circulative, Persistent Non-Propagative Transmission	https://doi.org/10.1016/B978-0-12-800172-1.00004-5
Geminiviridae	Begomovirus	Sida yellow mosaic Alagoas virus	1266994	Hemiptera	Aleyrodidae	Bemisia	Bemisia tabaci	7038	Sida urens	108382	https://doi.org/10.1016/j.molp.2023.02.007	Circulative, Persistent Non-Propagative Transmission	https://doi.org/10.1016/B978-0-12-800172-1.00004-5
Geminiviridae	Begomovirus	Sida mottle Alagoas virus	1266995	Hemiptera	Aleyrodidae	Bemisia	Bemisia tabaci	7038	Sida urens	108382	https://doi.org/10.1016/j.molp.2023.02.007	Circulative, Persistent Non-Propagative Transmission	https://doi.org/10.1016/B978-0-12-800172-1.00004-5
Geminiviridae	Begomovirus	Corchorus yellow vein mosaic virus	1297645	Hemiptera	Aleyrodidae	Bemisia	Bemisia tabaci	7038	Corchorus olitorius	93759	https://doi.org/10.1016/j.molp.2023.02.007	Circulative, Persistent Non-Propagative Transmission	https://doi.org/10.1016/B978-0-12-800172-1.00004-5
Geminiviridae	Begomovirus	Vigna yellow mosaic virus	1312724	Hemiptera	Aleyrodidae	Bemisia	Bemisia tabaci	7038	Sigmoidotropis elegans	1094737	https://doi.org/10.1016/j.molp.2023.02.007	Circulative, Persistent Non-Propagative Transmission	https://doi.org/10.1016/B978-0-12-800172-1.00004-5
Geminiviridae	Begomovirus	Begomovirus catharticae	1317107	Hemiptera	Aleyrodidae	Bemisia	Bemisia tabaci	7038	Allamanda cathartica	52818	https://doi.org/10.1016/j.molp.2023.02.007	Circulative, Persistent Non-Propagative Transmission	https://doi.org/10.1016/B978-0-12-800172-1.00004-5
Geminiviridae	Begomovirus	Malvastrum leaf curl Philippines virus	1333313	Hemiptera	Aleyrodidae	Bemisia	Bemisia tabaci	7038	Malvastrum coromandelianum	108453	https://doi.org/10.1016/j.molp.2023.02.007	Circulative, Persistent Non-Propagative Transmission	https://doi.org/10.1016/B978-0-12-800172-1.00004-5
Geminiviridae	Begomovirus	Pouzolzia mosaic Guangdong virus	1367126	Hemiptera	Aleyrodidae	Bemisia	Bemisia tabaci	7038	Pouzolzia zeylanica	1225090	https://doi.org/10.1016/j.molp.2023.02.007	Circulative, Persistent Non-Propagative Transmission	https://doi.org/10.1016/B978-0-12-800172-1.00004-5
Geminiviridae	Begomovirus	Hemidesmus yellow mosaic virus	1383052	Hemiptera	Aleyrodidae	Bemisia	Bemisia tabaci	7038	Hemidesmus indicus	63476	https://doi.org/10.1016/j.molp.2023.02.007	Circulative, Persistent Non-Propagative Transmission	https://doi.org/10.1016/B978-0-12-800172-1.00004-5
Geminiviridae	Begomovirus	Hedyotis uncinella yellow mosaic virus	1428190	Hemiptera	Aleyrodidae	Bemisia	Bemisia tabaci	7038	Hedyotis uncinella	1045356	https://doi.org/10.1016/j.molp.2023.02.007	Circulative, Persistent Non-Propagative Transmission	https://doi.org/10.1016/B978-0-12-800172-1.00004-5
Geminiviridae	Begomovirus	Mirabilis leaf curl virus	1431395	Hemiptera	Aleyrodidae	Bemisia	Bemisia tabaci	7038	Mirabilis jalapa	3538	https://doi.org/10.1016/j.molp.2023.02.007	Circulative, Persistent Non-Propagative Transmission	https://doi.org/10.1016/B978-0-12-800172-1.00004-5
Geminiviridae	Begomovirus	Jatropha yellow mosaic virus	1485012	Hemiptera	Aleyrodidae	Bemisia	Bemisia tabaci	7038	Jatropha gossypiifolia	454931	https://doi.org/10.1016/j.molp.2023.02.007	Circulative, Persistent Non-Propagative Transmission	https://doi.org/10.1016/B978-0-12-800172-1.00004-5
Geminiviridae	Begomovirus	Jacquemontia yellow mosaic virus	1490227	Hemiptera	Aleyrodidae	Bemisia	Bemisia tabaci	7038	Jacquemontia	112276	https://doi.org/10.1016/j.molp.2023.02.007	Circulative, Persistent Non-Propagative Transmission	https://doi.org/10.1016/B978-0-12-800172-1.00004-5
Totiviridae	Unclassified	Papaya meleira virus	1497848	Hemiptera	Aleyrodidae	Bemisia	Bemisia tabaci	7038	Carica papaya	3649	https://doi.org/10.1094/PDIS-06-18-1101-RE	NA	NA
Geminiviridae	Begomovirus	Rhynchosia golden mosaic Havana virus	1513516	Hemiptera	Aleyrodidae	Bemisia	Bemisia tabaci	7038	NA	NA	https://doi.org/10.1016/j.molp.2023.02.007	Circulative, Persistent Non-Propagative Transmission	https://doi.org/10.1016/B978-0-12-800172-1.00004-5
Geminiviridae	Begomovirus	Rhynchosia golden mosaic Sinaloa virus	1513519	Hemiptera	Aleyrodidae	Bemisia	Bemisia tabaci	7038	Rhynchosia minima	132461	https://doi.org/10.1016/j.molp.2023.02.007	Circulative, Persistent Non-Propagative Transmission	https://doi.org/10.1016/B978-0-12-800172-1.00004-5
Geminiviridae	Begomovirus	Rhynchosia rugose golden mosaic virus	1513520	Hemiptera	Aleyrodidae	Bemisia	Bemisia tabaci	7038	NA	NA	https://doi.org/10.1016/j.molp.2023.02.007	Circulative, Persistent Non-Propagative Transmission	https://doi.org/10.1016/B978-0-12-800172-1.00004-5
Geminiviridae	Begomovirus	Sida golden mosaic Braco virus	1513521	Hemiptera	Aleyrodidae	Bemisia	Bemisia tabaci	7038	NA	NA	https://doi.org/10.1016/j.molp.2023.02.007	Circulative, Persistent Non-Propagative Transmission	https://doi.org/10.1016/B978-0-12-800172-1.00004-5
Geminiviridae	Begomovirus	Sida golden mosaic Buckup virus	1513525	Hemiptera	Aleyrodidae	Bemisia	Bemisia tabaci	7038	NA	NA	https://doi.org/10.1016/j.molp.2023.02.007	Circulative, Persistent Non-Propagative Transmission	https://doi.org/10.1016/B978-0-12-800172-1.00004-5
Geminiviridae	Begomovirus	Coccinia mosaic Tamil Nadu virus	1532882	Hemiptera	Aleyrodidae	Bemisia	Bemisia tabaci	7038	Coccinia grandis	387127	https://doi.org/10.1016/j.molp.2023.02.007	Circulative, Persistent Non-Propagative Transmission	https://doi.org/10.1016/B978-0-12-800172-1.00004-5
Geminiviridae	Begomovirus	Euphorbia yellow leaf curl virus	1578825	Hemiptera	Aleyrodidae	Bemisia	Bemisia tabaci	7038	Euphorbia pulcherrima	37495	https://doi.org/10.1016/j.molp.2023.02.007	Circulative, Persistent Non-Propagative Transmission	https://doi.org/10.1016/B978-0-12-800172-1.00004-5
Geminiviridae	Begomovirus	Oxalis yellow vein virus	1602199	Hemiptera	Aleyrodidae	Bemisia	Bemisia tabaci	7038	Oxalis debilis	519149	https://doi.org/10.1016/j.molp.2023.02.007	Circulative, Persistent Non-Propagative Transmission	https://doi.org/10.1016/B978-0-12-800172-1.00004-5
Geminiviridae	Begomovirus	Asystasia mosaic Madagascar virus	1611435	Hemiptera	Aleyrodidae	Bemisia	Bemisia tabaci	7038	Asystasia gangetica	141292	https://doi.org/10.1016/j.molp.2023.02.007	Circulative, Persistent Non-Propagative Transmission	https://doi.org/10.1016/B978-0-12-800172-1.00004-5
Geminiviridae	Begomovirus	Malvastrum yellow vein Cambodia virus	1633139	Hemiptera	Aleyrodidae	Bemisia	Bemisia tabaci	7038	Malvastrum coromandelianum	108453	https://doi.org/10.1016/j.molp.2023.02.007	Circulative, Persistent Non-Propagative Transmission	https://doi.org/10.1016/B978-0-12-800172-1.00004-5
Geminiviridae	Begomovirus	Begomovirus andrographis	1738045	Hemiptera	Aleyrodidae	Bemisia	Bemisia tabaci	7038	Andrographis paniculata	175694	https://doi.org/10.1016/j.molp.2023.02.007	Circulative, Persistent Non-Propagative Transmission	https://doi.org/10.1016/B978-0-12-800172-1.00004-5
Geminiviridae	Begomovirus	Lisianthus enation leaf curl virus	1740165	Hemiptera	Aleyrodidae	Bemisia	Bemisia tabaci	7038	Eustoma grandiflorum	52518	https://doi.org/10.1016/j.molp.2023.02.007	Circulative, Persistent Non-Propagative Transmission	https://doi.org/10.1016/B978-0-12-800172-1.00004-5
Geminiviridae	Begomovirus	Melochia mosaic virus	1742594	Hemiptera	Aleyrodidae	Bemisia	Bemisia tabaci	7038	Melochia	133572	https://doi.org/10.1016/j.molp.2023.02.007	Circulative, Persistent Non-Propagative Transmission	https://doi.org/10.1016/B978-0-12-800172-1.00004-5
Geminiviridae	Begomovirus	Melochia yellow mosaic virus	1742595	Hemiptera	Aleyrodidae	Bemisia	Bemisia tabaci	7038	Melochia	133572	https://doi.org/10.1016/j.molp.2023.02.007	Circulative, Persistent Non-Propagative Transmission	https://doi.org/10.1016/B978-0-12-800172-1.00004-5
Geminiviridae	Begomovirus	Pavonia yellow mosaic virus	1742596	Hemiptera	Aleyrodidae	Bemisia	Bemisia tabaci	7038	Pavonia	82389	https://doi.org/10.1016/j.molp.2023.02.007	Circulative, Persistent Non-Propagative Transmission	https://doi.org/10.1016/B978-0-12-800172-1.00004-5
Geminiviridae	Begomovirus	Cnidoscolus mosaic leaf deformation virus	1747500	Hemiptera	Aleyrodidae	Bemisia	Bemisia tabaci	7038	Cnidoscolus urens	316878	https://doi.org/10.1016/j.molp.2023.02.007	Circulative, Persistent Non-Propagative Transmission	https://doi.org/10.1016/B978-0-12-800172-1.00004-5
Geminiviridae	Begomovirus	Pavonia mosaic virus	1772258	Hemiptera	Aleyrodidae	Bemisia	Bemisia tabaci	7038	Pavonia	82389	https://doi.org/10.1016/j.molp.2023.02.007	Circulative, Persistent Non-Propagative Transmission	https://doi.org/10.1016/B978-0-12-800172-1.00004-5
Geminiviridae	Begomovirus	Lycianthes yellow mosaic virus	1779714	Hemiptera	Aleyrodidae	Bemisia	Bemisia tabaci	7038	Lycianthes biflora	241757	https://doi.org/10.1016/j.molp.2023.02.007	Circulative, Persistent Non-Propagative Transmission	https://doi.org/10.1016/B978-0-12-800172-1.00004-5
Geminiviridae	Begomovirus	Deinbollia mosaic virus	1812308	Hemiptera	Aleyrodidae	Bemisia	Bemisia tabaci	7038	Deinbollia borbonica	290932	https://doi.org/10.1016/j.molp.2023.02.007	Circulative, Persistent Non-Propagative Transmission	https://doi.org/10.1016/B978-0-12-800172-1.00004-5
Geminiviridae	Begomovirus	Triumfetta yellow mosaic virus	1825950	Hemiptera	Aleyrodidae	Bemisia	Bemisia tabaci	7038	Triumfetta	93801	https://doi.org/10.1016/j.molp.2023.02.007	Circulative, Persistent Non-Propagative Transmission	https://doi.org/10.1016/B978-0-12-800172-1.00004-5
Geminiviridae	Begomovirus	Cotton leaf curl Barasat virus	1857160	Hemiptera	Aleyrodidae	Bemisia	Bemisia tabaci	7038	NA	NA	https://doi.org/10.1016/j.molp.2023.02.007	Circulative, Persistent Non-Propagative Transmission	https://doi.org/10.1016/B978-0-12-800172-1.00004-5
Geminiviridae	Begomovirus	Croton golden mosaic virus	1884873	Hemiptera	Aleyrodidae	Bemisia	Bemisia tabaci	7038	Croton hirtus	504204	https://doi.org/10.1016/j.molp.2023.02.007	Circulative, Persistent Non-Propagative Transmission	https://doi.org/10.1016/B978-0-12-800172-1.00004-5
Geminiviridae	Begomovirus	Hybanthus yellow mosaic virus	1884874	Hemiptera	Aleyrodidae	Bemisia	Bemisia tabaci	7038	Pombalia attenuata	1343640	https://doi.org/10.1016/j.molp.2023.02.007	Circulative, Persistent Non-Propagative Transmission	https://doi.org/10.1016/B978-0-12-800172-1.00004-5
Geminiviridae	Begomovirus	Verbena mottle virus	1884875	Hemiptera	Aleyrodidae	Bemisia	Bemisia tabaci	7038	Verbena	22002	https://doi.org/10.1016/j.molp.2023.02.007	Circulative, Persistent Non-Propagative Transmission	https://doi.org/10.1016/B978-0-12-800172-1.00004-5
Geminiviridae	Begomovirus	Senna leaf curl virus	1884991	Hemiptera	Aleyrodidae	Bemisia	Bemisia tabaci	7038	Senna occidentalis	126820	https://doi.org/10.1016/j.molp.2023.02.007	Circulative, Persistent Non-Propagative Transmission	https://doi.org/10.1016/B978-0-12-800172-1.00004-5
Geminiviridae	Begomovirus	Macroptilium bright mosaic virus	1904880	Hemiptera	Aleyrodidae	Bemisia	Bemisia tabaci	7038	Macroptilium lathyroides	260885	https://doi.org/10.1016/j.molp.2023.02.007	Circulative, Persistent Non-Propagative Transmission	https://doi.org/10.1016/B978-0-12-800172-1.00004-5
Geminiviridae	Begomovirus	Macroptilium common mosaic virus	1904881	Hemiptera	Aleyrodidae	Bemisia	Bemisia tabaci	7038	Macroptilium lathyroides	260885	https://doi.org/10.1016/j.molp.2023.02.007	Circulative, Persistent Non-Propagative Transmission	https://doi.org/10.1016/B978-0-12-800172-1.00004-5
Geminiviridae	Begomovirus	Sida angular mosaic virus	1904882	Hemiptera	Aleyrodidae	Bemisia	Bemisia tabaci	7038	Sida acuta	108357	https://doi.org/10.1016/j.molp.2023.02.007	Circulative, Persistent Non-Propagative Transmission	https://doi.org/10.1016/B978-0-12-800172-1.00004-5
Geminiviridae	Begomovirus	Sida chlorotic vein virus	1904883	Hemiptera	Aleyrodidae	Bemisia	Bemisia tabaci	7038	Sida urens	108382	https://doi.org/10.1016/j.molp.2023.02.007	Circulative, Persistent Non-Propagative Transmission	https://doi.org/10.1016/B978-0-12-800172-1.00004-5
Geminiviridae	Begomovirus	Wissadula yellow mosaic virus	1904884	Hemiptera	Aleyrodidae	Bemisia	Bemisia tabaci	7038	Wissadula	288308	https://doi.org/10.1016/j.molp.2023.02.007	Circulative, Persistent Non-Propagative Transmission	https://doi.org/10.1016/B978-0-12-800172-1.00004-5
Geminiviridae	Begomovirus	Malvastrum bright yellow mosaic virus	1906668	Hemiptera	Aleyrodidae	Bemisia	Bemisia tabaci	7038	Malvastrum	108452	https://doi.org/10.1016/j.molp.2023.02.007	Circulative, Persistent Non-Propagative Transmission	https://doi.org/10.1016/B978-0-12-800172-1.00004-5
Geminiviridae	Begomovirus	Synedrella yellow vein clearing virus	1914900	Hemiptera	Aleyrodidae	Bemisia	Bemisia tabaci	7038	Synedrella nodiflora	183085	https://doi.org/10.1016/j.molp.2023.02.007	Circulative, Persistent Non-Propagative Transmission	https://doi.org/10.1016/B978-0-12-800172-1.00004-5
Geminiviridae	Begomovirus	Vernonia crinkle virus	1925153	Hemiptera	Aleyrodidae	Bemisia	Bemisia tabaci	7038	Gymnanthemum amygdalinum	82755	https://doi.org/10.1016/j.molp.2023.02.007	Circulative, Persistent Non-Propagative Transmission	https://doi.org/10.1016/B978-0-12-800172-1.00004-5
Geminiviridae	Begomovirus	Begomovirus abutilonis	1926117	Hemiptera	Aleyrodidae	Bemisia	Bemisia tabaci	7038	NA	NA	https://doi.org/10.1016/j.molp.2023.02.007	Circulative, Persistent Non-Propagative Transmission	https://doi.org/10.1016/B978-0-12-800172-1.00004-5
Geminiviridae	Begomovirus	Papaya yellow leaf curl virus	1939619	Hemiptera	Aleyrodidae	Bemisia	Bemisia tabaci	7038	NA	NA	https://doi.org/10.1016/j.molp.2023.02.007	Circulative, Persistent Non-Propagative Transmission	https://doi.org/10.1016/B978-0-12-800172-1.00004-5
Geminiviridae	Begomovirus	Sida bright yellow mosaic virus	1949196	Hemiptera	Aleyrodidae	Bemisia	Bemisia tabaci	7038	Sida	108335	https://doi.org/10.1016/j.molp.2023.02.007	Circulative, Persistent Non-Propagative Transmission	https://doi.org/10.1016/B978-0-12-800172-1.00004-5
Geminiviridae	Begomovirus	Sida chlorotic mottle virus	1949197	Hemiptera	Aleyrodidae	Bemisia	Bemisia tabaci	7038	Sida	108335	https://doi.org/10.1016/j.molp.2023.02.007	Circulative, Persistent Non-Propagative Transmission	https://doi.org/10.1016/B978-0-12-800172-1.00004-5
Geminiviridae	Begomovirus	Sida golden yellow spot virus	1949198	Hemiptera	Aleyrodidae	Bemisia	Bemisia tabaci	7038	Sida	108335	https://doi.org/10.1016/j.molp.2023.02.007	Circulative, Persistent Non-Propagative Transmission	https://doi.org/10.1016/B978-0-12-800172-1.00004-5
Geminiviridae	Begomovirus	Desmodium mottle virus	1960710	Hemiptera	Aleyrodidae	Bemisia	Bemisia tabaci	7038	Desmodium	53866	https://doi.org/10.1016/j.molp.2023.02.007	Circulative, Persistent Non-Propagative Transmission	https://doi.org/10.1016/B978-0-12-800172-1.00004-5
Geminiviridae	Begomovirus	Jacquemontia yellow vein virus	1982675	Hemiptera	Aleyrodidae	Bemisia	Bemisia tabaci	7038	Jacquemontia tamnifolia	112277	https://doi.org/10.1016/j.molp.2023.02.007	Circulative, Persistent Non-Propagative Transmission	https://doi.org/10.1016/B978-0-12-800172-1.00004-5
Geminiviridae	Begomovirus	Emilia yellow vein Thailand virus	2020881	Hemiptera	Aleyrodidae	Bemisia	Bemisia tabaci	7038	Emilia sonchifolia	415160	https://doi.org/10.1016/j.molp.2023.02.007	Circulative, Persistent Non-Propagative Transmission	https://doi.org/10.1016/B978-0-12-800172-1.00004-5
Geminiviridae	Begomovirus	Malvastrum yellow vein Lahore virus	2030909	Hemiptera	Aleyrodidae	Bemisia	Bemisia tabaci	7038	Malvastrum coromandelianum	108453	https://doi.org/10.1016/j.molp.2023.02.007	Circulative, Persistent Non-Propagative Transmission	https://doi.org/10.1016/B978-0-12-800172-1.00004-5
Geminiviridae	Begomovirus	Capraria yellow spot virus	2049955	Hemiptera	Aleyrodidae	Bemisia	Bemisia tabaci	7038	NA	NA	https://doi.org/10.1016/j.molp.2023.02.007	Circulative, Persistent Non-Propagative Transmission	https://doi.org/10.1016/B978-0-12-800172-1.00004-5
Geminiviridae	Begomovirus	French bean leaf curl virus	2050584	Hemiptera	Aleyrodidae	Bemisia	Bemisia tabaci	7038	Phaseolus vulgaris	3885	https://doi.org/10.1016/j.molp.2023.02.007	Circulative, Persistent Non-Propagative Transmission	https://doi.org/10.1016/B978-0-12-800172-1.00004-5
Geminiviridae	Begomovirus	Eupatorium yellow vein virus	2080107	Hemiptera	Aleyrodidae	Bemisia	Bemisia tabaci	7038	Eupatorium	13516	https://doi.org/10.1016/j.molp.2023.02.007	Circulative, Persistent Non-Propagative Transmission	https://doi.org/10.1016/B978-0-12-800172-1.00004-5
Geminiviridae	Begomovirus	Sida golden mosaic Brazil virus	2080282	Hemiptera	Aleyrodidae	Bemisia	Bemisia tabaci	7038	Sida	108335	https://doi.org/10.1016/j.molp.2023.02.007	Circulative, Persistent Non-Propagative Transmission	https://doi.org/10.1016/B978-0-12-800172-1.00004-5
Geminiviridae	Unclassified	Polygala garcinii associated virus	2093274	Hemiptera	Aleyrodidae	Bemisia	Bemisia tabaci	7038	Polygala garcinii	375124	https://doi.org/10.1016/j.molp.2023.02.007	Circulative, Persistent Non-Propagative Transmission	https://doi.org/10.1016/B978-0-12-800172-1.00004-5
Geminiviridae	Begomovirus	Hibiscus vein enation virus	2164174	Hemiptera	Aleyrodidae	Bemisia	Bemisia tabaci	7038	NA	NA	https://doi.org/10.1016/j.molp.2023.02.007	Circulative, Persistent Non-Propagative Transmission	https://doi.org/10.1016/B978-0-12-800172-1.00004-5
Geminiviridae	Begomovirus	Euphorbia mosaic Peru virus	2169733	Hemiptera	Aleyrodidae	Bemisia	Bemisia tabaci	7038	Euphorbia heterophylla	212910	https://doi.org/10.1016/j.molp.2023.02.007	Circulative, Persistent Non-Propagative Transmission	https://doi.org/10.1016/B978-0-12-800172-1.00004-5
Geminiviridae	Begomovirus	Jatropha leaf curl Gujarat virus	2169734	Hemiptera	Aleyrodidae	Bemisia	Bemisia tabaci	7038	Jatropha curcas	180498	https://doi.org/10.1016/j.molp.2023.02.007	Circulative, Persistent Non-Propagative Transmission	https://doi.org/10.1016/B978-0-12-800172-1.00004-5
Geminiviridae	Begomovirus	Jatropha leaf yellow mosaic virus	2169735	Hemiptera	Aleyrodidae	Bemisia	Bemisia tabaci	7038	NA	NA	https://doi.org/10.1016/j.molp.2023.02.007	Circulative, Persistent Non-Propagative Transmission	https://doi.org/10.1016/B978-0-12-800172-1.00004-5
Geminiviridae	Begomovirus	Telfairia golden mosaic virus	2169737	Hemiptera	Aleyrodidae	Bemisia	Bemisia tabaci	7038	Telfairia occidentalis	383670	https://doi.org/10.1016/j.molp.2023.02.007	Circulative, Persistent Non-Propagative Transmission	https://doi.org/10.1016/B978-0-12-800172-1.00004-5
Geminiviridae	Begomovirus	Sida yellow golden mosaic virus	2174902	Hemiptera	Aleyrodidae	Bemisia	Bemisia tabaci	7038	Sida	108335	https://doi.org/10.1016/j.molp.2023.02.007	Circulative, Persistent Non-Propagative Transmission	https://doi.org/10.1016/B978-0-12-800172-1.00004-5
Geminiviridae	Begomovirus	Begomovirus agerasichuanense	2182585	Hemiptera	Aleyrodidae	Bemisia	Bemisia tabaci	7038	Ageratum conyzoides	68299	https://doi.org/10.1016/j.molp.2023.02.007	Circulative, Persistent Non-Propagative Transmission	https://doi.org/10.1016/B978-0-12-800172-1.00004-5
Geminiviridae	Begomovirus	Emilia yellow vein Fujian virus	2496575	Hemiptera	Aleyrodidae	Bemisia	Bemisia tabaci	7038	Emilia sonchifolia	415160	https://doi.org/10.1016/j.molp.2023.02.007	Circulative, Persistent Non-Propagative Transmission	https://doi.org/10.1016/B978-0-12-800172-1.00004-5
Geminiviridae	Begomovirus	Papaya severe leaf curl virus	2558458	Hemiptera	Aleyrodidae	Bemisia	Bemisia tabaci	7038	NA	NA	https://doi.org/10.1016/j.molp.2023.02.007	Circulative, Persistent Non-Propagative Transmission	https://doi.org/10.1016/B978-0-12-800172-1.00004-5
Geminiviridae	Begomovirus	Begomovirus manihotisburkinafasoense	2560285	Hemiptera	Aleyrodidae	Bemisia	Bemisia tabaci	7038	Manihot esculenta	3983	https://doi.org/10.1016/j.molp.2023.02.007	Circulative, Persistent Non-Propagative Transmission	https://doi.org/10.1016/B978-0-12-800172-1.00004-5
Geminiviridae	Begomovirus	Blechum yellow vein virus	2560350	Hemiptera	Aleyrodidae	Bemisia	Bemisia tabaci	7038	Ruellia blechum	544840	https://doi.org/10.1016/j.molp.2023.02.007	Circulative, Persistent Non-Propagative Transmission	https://doi.org/10.1016/B978-0-12-800172-1.00004-5
Geminiviridae	Begomovirus	Hibiscus golden mosaic virus	2569569	Hemiptera	Aleyrodidae	Bemisia	Bemisia tabaci	7038	Hibiscus	47605	https://doi.org/10.1016/j.molp.2023.02.007	Circulative, Persistent Non-Propagative Transmission	https://doi.org/10.1016/B978-0-12-800172-1.00004-5
Geminiviridae	Begomovirus	Hibiscus golden mosaic virus	2569569	Hemiptera	Aleyrodidae	Bemisia	Bemisia tabaci	7038	Hibiscus sp.	2986470	https://doi.org/10.1016/j.molp.2023.02.007	Circulative, Persistent Non-Propagative Transmission	https://doi.org/10.1016/B978-0-12-800172-1.00004-5
Geminiviridae	Begomovirus	Passion fruit leaf curl virus	2570215	Hemiptera	Aleyrodidae	Bemisia	Bemisia tabaci	7038	NA	NA	https://doi.org/10.1016/j.molp.2023.02.007	Circulative, Persistent Non-Propagative Transmission	https://doi.org/10.1016/B978-0-12-800172-1.00004-5
Solemoviridae	Polerovirus	Pepper whitefly borne vein yellow virus	2575429	Hemiptera	Aleyrodidae	Bemisia	Bemisia tabaci	7038	NA	NA	https://doi.org/10.1128/JVI.00488-19	Circulative, Persistent Non-Propagative Transmission	https://doi.org/10.1016/s1369-5266(00)00090-x
Geminiviridae	Begomovirus	Sida chlorotic leaf virus	2593923	Hemiptera	Aleyrodidae	Bemisia	Bemisia tabaci	7038	Sida	108335	https://doi.org/10.1016/j.molp.2023.02.007	Circulative, Persistent Non-Propagative Transmission	https://doi.org/10.1016/B978-0-12-800172-1.00004-5
Geminiviridae	Begomovirus	Ocimum golden mosaic virus	2664940	Hemiptera	Aleyrodidae	Bemisia	Bemisia tabaci	7038	Ocimum gratissimum	204144	https://doi.org/10.1016/j.molp.2023.02.007	Circulative, Persistent Non-Propagative Transmission	https://doi.org/10.1016/B978-0-12-800172-1.00004-5
Geminiviridae	Begomovirus	Ocimum mosaic virus	2664941	Hemiptera	Aleyrodidae	Bemisia	Bemisia tabaci	7038	Ocimum gratissimum	204144	https://doi.org/10.1016/j.molp.2023.02.007	Circulative, Persistent Non-Propagative Transmission	https://doi.org/10.1016/B978-0-12-800172-1.00004-5
Geminiviridae	Begomovirus	Ocimum yellow vein virus	2664942	Hemiptera	Aleyrodidae	Bemisia	Bemisia tabaci	7038	Ocimum gratissimum	204144	https://doi.org/10.1016/j.molp.2023.02.007	Circulative, Persistent Non-Propagative Transmission	https://doi.org/10.1016/B978-0-12-800172-1.00004-5
Geminiviridae	Begomovirus	Sida interveinal bright yellow virus	2704172	Hemiptera	Aleyrodidae	Bemisia	Bemisia tabaci	7038	Sida	108335	https://doi.org/10.1016/j.molp.2023.02.007	Circulative, Persistent Non-Propagative Transmission	https://doi.org/10.1016/B978-0-12-800172-1.00004-5
Geminiviridae	Begomovirus	Tomato leaf curl Kunene virus	2740451	Hemiptera	Aleyrodidae	Bemisia	Bemisia tabaci	7038	NA	NA	https://doi.org/10.1016/j.molp.2023.02.007	Circulative, Persistent Non-Propagative Transmission	https://doi.org/10.1016/B978-0-12-800172-1.00004-5
Geminiviridae	Begomovirus	Corchorus yellow vein Cuba virus	2844014	Hemiptera	Aleyrodidae	Bemisia	Bemisia tabaci	7038	NA	NA	https://doi.org/10.1016/j.molp.2023.02.007	Circulative, Persistent Non-Propagative Transmission	https://doi.org/10.1016/B978-0-12-800172-1.00004-5
Tospoviridae	Orthotospovirus	Orthotospovirus tomatomaculae	3052585	Hemiptera	Aleyrodidae	Bemisia	Bemisia tabaci	7038	NA	NA	https://doi.org/10.1603/ec12365; 10.3389/fphys.2017.00146	Circulative, Persistent-Propagative Transmission	https://doi.org/10.1603/ec12365; 10.1016/j.virusres.2003.12.01; 10.339/cells11040693
Solemoviridae	Sobemovirus	Southern bean mosaic virus	12139	Coleoptera	Scarabaeidae	Popillia	Popillia japonica	7064	Phaseolus vulgaris	3885	https://doi.org/10.1094/PDIS-91-5-0637C	Circulative, Persistent Non-Propagative Transmission	https://doi.org/10.1016/s1369-5266(00)00090-x
Secoviridae	Comovirus	Bean pod mottle virus	12260	Coleoptera	Scarabaeidae	Popillia	Popillia japonica	7064	Glycine max	3847	https://doi.org/10.1094/PDIS-91-5-0637C	Circulative, Persistent Non-Propagative Transmission	https://doi.org/10.1016/s1369-5266(00)00090-x
Secoviridae	Comovirus	Bean pod mottle virus	12260	Coleoptera	Scarabaeidae	Popillia	Popillia japonica	7064	Phaseolus vulgaris	3885	https://doi.org/10.1094/PDIS-91-5-0637C	Circulative, Persistent Non-Propagative Transmission	https://doi.org/10.1016/s1369-5266(00)00090-x
Secoviridae	Comovirus	Bean pod mottle virus	12260	Coleoptera	Scarabaeidae	Popillia	Popillia japonica	7064	Desmodium	53866	https://doi.org/10.1094/PDIS-91-5-0637C	Circulative, Persistent Non-Propagative Transmission	https://doi.org/10.1016/s1369-5266(00)00090-x
Secoviridae	Comovirus	Bean pod mottle virus	12260	Coleoptera	Scarabaeidae	Popillia	Popillia japonica	7064	Lespedeza	53892	https://doi.org/10.1094/PDIS-91-5-0637C	Circulative, Persistent Non-Propagative Transmission	https://doi.org/10.1016/s1369-5266(00)00090-x
Secoviridae	Comovirus	Bean pod mottle virus	12260	Coleoptera	Scarabaeidae	Popillia	Popillia japonica	7064	Trifolium incarnatum	60916	https://doi.org/10.1094/PDIS-91-5-0637C	Circulative, Persistent Non-Propagative Transmission	https://doi.org/10.1016/s1369-5266(00)00090-x
Secoviridae	Comovirus	Bean pod mottle virus	12260	Coleoptera	Scarabaeidae	Popillia	Popillia japonica	7064	Mucuna pruriens	157652	https://doi.org/10.1094/PDIS-91-5-0637C	Circulative, Persistent Non-Propagative Transmission	https://doi.org/10.1016/s1369-5266(00)00090-x
Tymoviridae	Maculavirus	Bombyx mori Macula-like virus	288456	Lepidoptera	Bombycidae	Bombyx	Bombyx mori	7091	NA	NA	https://doi.org/10.3390/v11040316	NA	NA
Tymoviridae	Unclassified	Bombyx mori latent virus	2065033	Lepidoptera	Bombycidae	Bombyx	Bombyx mori	7091	NA	NA	https://doi.org/10.3390/v11040316	NA	NA
Caulimoviridae	Caulimovirus	Cauliflower mosaic virus	10641	Lepidoptera	Noctuidae	Spodoptera	Spodoptera frugiperda	7108	Arabidopsis thaliana	3702	https://doi.org/10.1099/0022-1317-71-10-2201	Non-Circulative, Semi-Persistent Transmission	https://doi.org/10.1099/vir.0.037887-0
Caulimoviridae	Caulimovirus	Cauliflower mosaic virus	10641	Lepidoptera	Noctuidae	Spodoptera	Spodoptera frugiperda	7108	Brassica	3705	https://doi.org/10.1099/0022-1317-71-10-2201	Non-Circulative, Semi-Persistent Transmission	https://doi.org/10.1099/vir.0.037887-0
Caulimoviridae	Caulimovirus	Cauliflower mosaic virus	10641	Lepidoptera	Noctuidae	Spodoptera	Spodoptera frugiperda	7108	Raphanus	3725	https://doi.org/10.1099/0022-1317-71-10-2201	Non-Circulative, Semi-Persistent Transmission	https://doi.org/10.1099/vir.0.037887-0
Alphaflexiviridae	Allexivirus	Garlic mite-borne filamentous virus	55074	Lepidoptera	Noctuidae	Spodoptera	Spodoptera frugiperda	7108	NA	NA	https://doi.org/10.1186/1743-422X-10-262	NA	NA
Baculoviridae	Alphabaculovirus	Autographa californica multiple nucleopolyhedrovirus	307456	Lepidoptera	Noctuidae	Spodoptera	Spodoptera frugiperda	7108	NA	NA	https://doi.org/10.1186/1743-422X-10-262	NA	NA
Virgaviridae	Tobravirus	Tobacco rattle virus	12295	Lepidoptera	Sphingidae	Manduca	Manduca sexta	7130	Spinacia oleracea	3562	https://doi.org/10.1371/journal.pone.0031347	NA	NA
Virgaviridae	Tobravirus	Tobacco rattle virus	12295	Lepidoptera	Sphingidae	Manduca	Manduca sexta	7130	Capsicum annuum	4072	https://doi.org/10.1371/journal.pone.0031347	NA	NA
Virgaviridae	Tobravirus	Tobacco rattle virus	12295	Lepidoptera	Sphingidae	Manduca	Manduca sexta	7130	Solanum lycopersicum	4081	https://doi.org/10.1371/journal.pone.0031347	NA	NA
Virgaviridae	Tobravirus	Tobacco rattle virus	12295	Lepidoptera	Sphingidae	Manduca	Manduca sexta	7130	Nicotiana tabacum	4097	https://doi.org/10.1371/journal.pone.0031347	NA	NA
Virgaviridae	Tobravirus	Tobacco rattle virus	12295	Lepidoptera	Sphingidae	Manduca	Manduca sexta	7130	Solanum tuberosum	4113	https://doi.org/10.1371/journal.pone.0031347	NA	NA
Virgaviridae	Tobravirus	Tobacco rattle virus	12295	Lepidoptera	Sphingidae	Manduca	Manduca sexta	7130	Stellaria media	13274	https://doi.org/10.1371/journal.pone.0031347	NA	NA
Virgaviridae	Tobravirus	Tobacco rattle virus	12295	Lepidoptera	Sphingidae	Manduca	Manduca sexta	7130	Tulipa	13305	https://doi.org/10.1371/journal.pone.0031347	NA	NA
Virgaviridae	Tobravirus	Tobacco rattle virus	12295	Lepidoptera	Sphingidae	Manduca	Manduca sexta	7130	Narcissus pseudonarcissus	39639	https://doi.org/10.1371/journal.pone.0031347	NA	NA
Virgaviridae	Tobravirus	Tobacco rattle virus	12295	Lepidoptera	Sphingidae	Manduca	Manduca sexta	7130	Bidens pilosa	42337	https://doi.org/10.1371/journal.pone.0031347	NA	NA
Virgaviridae	Tobravirus	Tobacco rattle virus	12295	Lepidoptera	Sphingidae	Manduca	Manduca sexta	7130	Cynara cardunculus var. scolymus	59895	https://doi.org/10.1371/journal.pone.0031347	NA	NA
Virgaviridae	Tobravirus	Tobacco rattle virus	12295	Lepidoptera	Sphingidae	Manduca	Manduca sexta	7130	Hyacinthus	82024	https://doi.org/10.1371/journal.pone.0031347	NA	NA
Virgaviridae	Tobravirus	Tobacco rattle virus	12295	Lepidoptera	Sphingidae	Manduca	Manduca sexta	7130	Viola arvensis	97415	https://doi.org/10.1371/journal.pone.0031347	NA	NA
Virgaviridae	Tobravirus	Tobacco rattle virus	12295	Lepidoptera	Sphingidae	Manduca	Manduca sexta	7130	Beta vulgaris	161934	https://doi.org/10.1371/journal.pone.0031347	NA	NA
Unclassified	Unclassified	Culex pipiens-associated Tunisia virus	2079148	Diptera	Culicidae	Culex	Culex pipiens	7175	NA	NA	https://doi.org/10.1093/ve/vex040	NA	NA
Secoviridae	Comovirus	Turnip ringspot virus	392504	Hymenoptera	Apidae	Apis	Apis mellifera	7460	Brassica rapa subsp. rapa	51350	https://doi.org/10.1371/journal.pone.0057459	Circulative, Persistent Non-Propagative Transmission	https://doi.org/10.1016/s1369-5266(00)00090-x
Solemoviridae	Polerovirus	Potato leafroll virus	12045	Hemiptera	Aphididae	Macrosiphum	Macrosiphum euphorbiae	13131	Solanum tuberosum	4113	https://doi.org/10.1002/ps.6629	Circulative, Persistent Non-Propagative Transmission	https://doi.org/10.1111/j.1364-3703.2004.00240.x
Potyviridae	Potyvirus	Lettuce mosaic virus	12202	Hemiptera	Aphididae	Macrosiphum	Macrosiphum euphorbiae	13131	Spinacia oleracea	3562	https://doi.org/10.1016/j.virusres.2011.12.012；10.1111/j.1364-3703.2007.00451.x	Non-Persistent Transmission	https://doi.org/10.1111/j.1364-3703.2004.00240.x
Potyviridae	Potyvirus	Lettuce mosaic virus	12202	Hemiptera	Aphididae	Macrosiphum	Macrosiphum euphorbiae	13131	Cicer arietinum	3827	https://doi.org/10.1016/j.virusres.2011.12.012；10.1111/j.1364-3703.2007.00451.x	Non-Persistent Transmission	https://doi.org/10.1111/j.1364-3703.2004.00240.x
Potyviridae	Potyvirus	Lettuce mosaic virus	12202	Hemiptera	Aphididae	Macrosiphum	Macrosiphum euphorbiae	13131	Pisum sativum	3888	https://doi.org/10.1016/j.virusres.2011.12.012；10.1111/j.1364-3703.2007.00451.x	Non-Persistent Transmission	https://doi.org/10.1111/j.1364-3703.2004.00240.x
Potyviridae	Potyvirus	Lettuce mosaic virus	12202	Hemiptera	Aphididae	Macrosiphum	Macrosiphum euphorbiae	13131	Carthamus tinctorius	4222	https://doi.org/10.1016/j.virusres.2011.12.012；10.1111/j.1364-3703.2007.00451.x	Non-Persistent Transmission	https://doi.org/10.1111/j.1364-3703.2004.00240.x
Potyviridae	Potyvirus	Lettuce mosaic virus	12202	Hemiptera	Aphididae	Macrosiphum	Macrosiphum euphorbiae	13131	Lactuca	4235	https://doi.org/10.1016/j.virusres.2011.12.012；10.1111/j.1364-3703.2007.00451.x	Non-Persistent Transmission	https://doi.org/10.1111/j.1364-3703.2004.00240.x
Potyviridae	Potyvirus	Lettuce mosaic virus	12202	Hemiptera	Aphididae	Macrosiphum	Macrosiphum euphorbiae	13131	Lactuca sativa	4236	https://doi.org/10.1016/j.virusres.2011.12.012；10.1111/j.1364-3703.2007.00451.x	Non-Persistent Transmission	https://doi.org/10.1111/j.1364-3703.2004.00240.x
Potyviridae	Potyvirus	Lettuce mosaic virus	12202	Hemiptera	Aphididae	Macrosiphum	Macrosiphum euphorbiae	13131	Cichorium intybus	13427	https://doi.org/10.1016/j.virusres.2011.12.012；10.1111/j.1364-3703.2007.00451.x	Non-Persistent Transmission	https://doi.org/10.1111/j.1364-3703.2004.00240.x
Potyviridae	Potyvirus	Lettuce mosaic virus	12202	Hemiptera	Aphididae	Macrosiphum	Macrosiphum euphorbiae	13131	Eustoma grandiflorum	52518	https://doi.org/10.1016/j.virusres.2011.12.012；10.1111/j.1364-3703.2007.00451.x	Non-Persistent Transmission	https://doi.org/10.1111/j.1364-3703.2004.00240.x
Potyviridae	Potyvirus	Lettuce mosaic virus	12202	Hemiptera	Aphididae	Macrosiphum	Macrosiphum euphorbiae	13131	Cichorium endivia	114280	https://doi.org/10.1016/j.virusres.2011.12.012；10.1111/j.1364-3703.2007.00451.x	Non-Persistent Transmission	https://doi.org/10.1111/j.1364-3703.2004.00240.x
Bromoviridae	Cucumovirus	Cucumber mosaic virus	12305	Hemiptera	Aphididae	Macrosiphum	Macrosiphum euphorbiae	13131	Cucumis melo	3656	https://doi.org/10.1016/j.virusres.2011.12.012	Non-Persistent Transmission	https://doi.org/10.1016/j.virusres.2013.12.012；10.3390/v8080225
Bromoviridae	Cucumovirus	Cucumber mosaic virus	12305	Hemiptera	Aphididae	Macrosiphum	Macrosiphum euphorbiae	13131	Cucurbita pepo	3663	https://doi.org/10.1016/j.virusres.2011.12.012	Non-Persistent Transmission	https://doi.org/10.1016/j.virusres.2013.12.012；10.3390/v8080225
Bromoviridae	Cucumovirus	Cucumber mosaic virus	12305	Hemiptera	Aphididae	Macrosiphum	Macrosiphum euphorbiae	13131	Nicotiana tabacum	4097	https://doi.org/10.1016/j.virusres.2011.12.012	Non-Persistent Transmission	https://doi.org/10.1016/j.virusres.2013.12.012；10.3390/v8080225
Rhabdoviridae	Betanucleorhabdovirus	Sowthistle yellow vein virus	2358214	Hemiptera	Aphididae	Macrosiphum	Macrosiphum euphorbiae	13131	NA	NA	https://doi.org/10.1016/0042-6822(73)90220-1	Circulative, Persistent-Propagative Transmission	https://doi.org/10.1016/s1369-5266(00)00090-x
Caulimoviridae	Caulimovirus	Cauliflower mosaic virus	10641	Hemiptera	Aphididae	Myzus	Myzus persicae	13164	Arabidopsis thaliana	3702	https://doi.org/10.1016/0042-6822(77)90071-x; 10.1073/pnas.83.10.3282； 10.1016/0042-6822(74)90383-3； 10.1016/0166-0934(92)90040-k	Non-Circulative, Semi-Persistent Transmission	https://doi.org/10.1099/vir.0.037887-0
Caulimoviridae	Caulimovirus	Cauliflower mosaic virus	10641	Hemiptera	Aphididae	Myzus	Myzus persicae	13164	Brassica	3705	https://doi.org/10.1016/0042-6822(77)90071-x; 10.1073/pnas.83.10.3282； 10.1016/0042-6822(74)90383-3； 10.1016/0166-0934(92)90040-k	Non-Circulative, Semi-Persistent Transmission	https://doi.org/10.1099/vir.0.037887-0
Caulimoviridae	Caulimovirus	Cauliflower mosaic virus	10641	Hemiptera	Aphididae	Myzus	Myzus persicae	13164	Raphanus	3725	https://doi.org/10.1016/0042-6822(77)90071-x; 10.1073/pnas.83.10.3282； 10.1016/0042-6822(74)90383-3； 10.1016/0166-0934(92)90040-k	Non-Circulative, Semi-Persistent Transmission	https://doi.org/10.1099/vir.0.037887-0
Tombusviridae	Luteovirus	Barley yellow dwarf virus	12037	Hemiptera	Aphididae	Myzus	Myzus persicae	13164	NA	NA	https://doi.org/10.3390/ijms24021777；10.1016/j.jviromet.2005.10.015; 10.1111/1744-7917.12953	Circulative, Persistent Non-Propagative Transmission	https://doi.org/10.1016/s1369-5266(00)00090-x
Tombusviridae	Luteovirus	Bean leafroll virus	12041	Hemiptera	Aphididae	Myzus	Myzus persicae	13164	Cicer arietinum	3827	https://doi.org/10.1007/s11356-018-1398-3	Circulative, Persistent Non-Propagative Transmission	https://doi.org/10.1016/s1369-5266(00)00090-x
Tombusviridae	Luteovirus	Bean leafroll virus	12041	Hemiptera	Aphididae	Myzus	Myzus persicae	13164	Lens culinaris	3864	https://doi.org/10.1007/s11356-018-1398-3	Circulative, Persistent Non-Propagative Transmission	https://doi.org/10.1016/s1369-5266(00)00090-x
Tombusviridae	Luteovirus	Bean leafroll virus	12041	Hemiptera	Aphididae	Myzus	Myzus persicae	13164	Medicago sativa	3879	https://doi.org/10.1007/s11356-018-1398-3	Circulative, Persistent Non-Propagative Transmission	https://doi.org/10.1016/s1369-5266(00)00090-x
Tombusviridae	Luteovirus	Bean leafroll virus	12041	Hemiptera	Aphididae	Myzus	Myzus persicae	13164	Vicia faba	3906	https://doi.org/10.1007/s11356-018-1398-3	Circulative, Persistent Non-Propagative Transmission	https://doi.org/10.1016/s1369-5266(00)00090-x
Solemoviridae	Polerovirus	Beet western yellows virus	12042	Hemiptera	Aphididae	Myzus	Myzus persicae	13164	Beta vulgaris subsp. vulgaris	3555	https://doi.org/10.1099/0022-1317-82-8-1995； 10.1007/s11356-018-1398-3; 10.1128/JVI.01479-15; 10.1111/j.1364-3703.2004.00258.x; 10.1128JVI/01479-15	Circulative, Persistent Non-Propagative Transmission	https://doi.org/10.1016/s1369-5266(00)00090-x
Solemoviridae	Polerovirus	Beet western yellows virus	12042	Hemiptera	Aphididae	Myzus	Myzus persicae	13164	Spinacia oleracea	3562	https://doi.org/10.1099/0022-1317-82-8-1995； 10.1007/s11356-018-1398-3; 10.1128/JVI.01479-15; 10.1111/j.1364-3703.2004.00258.x; 10.1128JVI/01479-15	Circulative, Persistent Non-Propagative Transmission	https://doi.org/10.1016/s1369-5266(00)00090-x
Solemoviridae	Polerovirus	Beet western yellows virus	12042	Hemiptera	Aphididae	Myzus	Myzus persicae	13164	Brassica oleracea	3712	https://doi.org/10.1099/0022-1317-82-8-1995； 10.1007/s11356-018-1398-3; 10.1128/JVI.01479-15; 10.1111/j.1364-3703.2004.00258.x; 10.1128JVI/01479-15	Circulative, Persistent Non-Propagative Transmission	https://doi.org/10.1016/s1369-5266(00)00090-x
Solemoviridae	Polerovirus	Beet western yellows virus	12042	Hemiptera	Aphididae	Myzus	Myzus persicae	13164	Lactuca sativa	4236	https://doi.org/10.1099/0022-1317-82-8-1995； 10.1007/s11356-018-1398-3; 10.1128/JVI.01479-15; 10.1111/j.1364-3703.2004.00258.x; 10.1128JVI/01479-15	Circulative, Persistent Non-Propagative Transmission	https://doi.org/10.1016/s1369-5266(00)00090-x
Solemoviridae	Polerovirus	Potato leafroll virus	12045	Hemiptera	Aphididae	Myzus	Myzus persicae	13164	Solanum tuberosum	4113	https://doi.org/10.1021/acs.jproteome.1c00313; 10.1111/1744-7917.12953; 10.1099/0022-1317-78-6-1207；10.1007/s00705-004-0317-8; 10.1007/s11356-018-1398-3; 10.1016/0022-2011(91)90016-j；10.1016/j.virusres.2013.06.002； 10.1016/j.jviromet.2009.04.017; 10.1016/j.jviromet.2016.05.009; 10.1016/j.virusres.2013.11.005; 10.1002/ecy.1907； 10.1074/mcp.M116.063495; 10.1111/pce.13684; 10.1007/BF01378639； 10.100…	Circulative, Persistent Non-Propagative Transmission	https://doi.org/10.1021/acs.jproteome.1c00313; 10.1099/0022-1317-78-6-1207；10.1016/j.jviromet.2009.04.017； 10.1111/pce.13684
Tombusviridae	Luteovirus	Soybean dwarf virus	12049	Hemiptera	Aphididae	Myzus	Myzus persicae	13164	Glycine max	3847	https://doi.org/10.1007/s00705-022-05664-8	Circulative, Persistent Non-Propagative Transmission	https://doi.org/10.1016/s1369-5266(00)00090-x
Closteroviridae	Closterovirus	Beet yellows virus	12161	Hemiptera	Aphididae	Myzus	Myzus persicae	13164	Beta vulgaris	161934	https://doi.org/10.1007/s11356-018-1398-3; 10.3390/v13010137; 10.1038/201527b0	Non-Circulative, Semi-Persistent Transmission	https://doi.org/10.1111/j.1364-3703.2004.00240.x; 10.1007/s00442-019-04467-0; 10.3390/v13010137
Alphaflexiviridae	Potexvirus	Potato aucuba mosaic virus	12182	Hemiptera	Aphididae	Myzus	Myzus persicae	13164	Solanum tuberosum	4113	https://doi.org/10.1099/0022-1317-74-7-1245; 10.1016/0042-6822(74)90129-9	Non-Persistent Transmission	https://doi.org/10.1016/s1369-5266(00)00090-x
Potyviridae	Potyvirus	Bean common mosaic virus	12196	Hemiptera	Aphididae	Myzus	Myzus persicae	13164	Vigna unguiculata subsp. sesquipedalis	138955	https://doi.org/10.3389/fpls.2019.00265	Non-Persistent Transmission	https://doi.org/10.3389/fpls.2019.00265
Potyviridae	Potyvirus	Bean yellow mosaic virus	12197	Hemiptera	Aphididae	Myzus	Myzus persicae	13164	Vicia faba	3906	https://doi.org/10.1111/j.1744-7348.2000.tb00028.x	Non-Persistent Transmission	https://doi.org/10.1016/j.virusres.2003.12.011
Potyviridae	Potyvirus	Lettuce mosaic virus	12202	Hemiptera	Aphididae	Myzus	Myzus persicae	13164	Spinacia oleracea	3562	https://doi.org/10.1111/j.1364-3703.2007.00451.x	Non-Persistent Transmission	https://doi.org/10.1111/j.1364-3703.2004.00240.x
Potyviridae	Potyvirus	Lettuce mosaic virus	12202	Hemiptera	Aphididae	Myzus	Myzus persicae	13164	Cicer arietinum	3827	https://doi.org/10.1111/j.1364-3703.2007.00451.x	Non-Persistent Transmission	https://doi.org/10.1111/j.1364-3703.2004.00240.x
Potyviridae	Potyvirus	Lettuce mosaic virus	12202	Hemiptera	Aphididae	Myzus	Myzus persicae	13164	Pisum sativum	3888	https://doi.org/10.1111/j.1364-3703.2007.00451.x	Non-Persistent Transmission	https://doi.org/10.1111/j.1364-3703.2004.00240.x
Potyviridae	Potyvirus	Lettuce mosaic virus	12202	Hemiptera	Aphididae	Myzus	Myzus persicae	13164	Carthamus tinctorius	4222	https://doi.org/10.1111/j.1364-3703.2007.00451.x	Non-Persistent Transmission	https://doi.org/10.1111/j.1364-3703.2004.00240.x
Potyviridae	Potyvirus	Lettuce mosaic virus	12202	Hemiptera	Aphididae	Myzus	Myzus persicae	13164	Lactuca	4235	https://doi.org/10.1111/j.1364-3703.2007.00451.x	Non-Persistent Transmission	https://doi.org/10.1111/j.1364-3703.2004.00240.x
Potyviridae	Potyvirus	Lettuce mosaic virus	12202	Hemiptera	Aphididae	Myzus	Myzus persicae	13164	Lactuca sativa	4236	https://doi.org/10.1111/j.1364-3703.2007.00451.x	Non-Persistent Transmission	https://doi.org/10.1111/j.1364-3703.2004.00240.x
Potyviridae	Potyvirus	Lettuce mosaic virus	12202	Hemiptera	Aphididae	Myzus	Myzus persicae	13164	Cichorium intybus	13427	https://doi.org/10.1111/j.1364-3703.2007.00451.x	Non-Persistent Transmission	https://doi.org/10.1111/j.1364-3703.2004.00240.x
Potyviridae	Potyvirus	Lettuce mosaic virus	12202	Hemiptera	Aphididae	Myzus	Myzus persicae	13164	Eustoma grandiflorum	52518	https://doi.org/10.1111/j.1364-3703.2007.00451.x	Non-Persistent Transmission	https://doi.org/10.1111/j.1364-3703.2004.00240.x
Potyviridae	Potyvirus	Lettuce mosaic virus	12202	Hemiptera	Aphididae	Myzus	Myzus persicae	13164	Cichorium endivia	114280	https://doi.org/10.1111/j.1364-3703.2007.00451.x	Non-Persistent Transmission	https://doi.org/10.1111/j.1364-3703.2004.00240.x
Potyviridae	Potyvirus	Papaya ringspot virus	12205	Hemiptera	Aphididae	Myzus	Myzus persicae	13164	Carica papaya	3649	https://doi.org/10.1071/APP9930002	Non-Persistent Transmission	https://doi.org/10.1038/s41598-019-39256-5
Potyviridae	Potyvirus	Plum pox virus	12211	Hemiptera	Aphididae	Myzus	Myzus persicae	13164	Prunus domestica	3758	https://doi.org/10.1016/bs.aivir.2014.11.001	Non-Persistent Transmission	https://doi.org/10.1111/j.1364-3703.2004.00240.x
Potyviridae	Potyvirus	Plum pox virus	12211	Hemiptera	Aphididae	Myzus	Myzus persicae	13164	Prunus persica	3760	https://doi.org/10.1016/bs.aivir.2014.11.001	Non-Persistent Transmission	https://doi.org/10.1111/j.1364-3703.2004.00240.x
Potyviridae	Potyvirus	Plum pox virus	12211	Hemiptera	Aphididae	Myzus	Myzus persicae	13164	Prunus cerasifera	36595	https://doi.org/10.1016/bs.aivir.2014.11.001	Non-Persistent Transmission	https://doi.org/10.1111/j.1364-3703.2004.00240.x
Potyviridae	Potyvirus	Plum pox virus	12211	Hemiptera	Aphididae	Myzus	Myzus persicae	13164	Prunus armeniaca	36596	https://doi.org/10.1016/bs.aivir.2014.11.001	Non-Persistent Transmission	https://doi.org/10.1111/j.1364-3703.2004.00240.x
Potyviridae	Potyvirus	Plum pox virus	12211	Hemiptera	Aphididae	Myzus	Myzus persicae	13164	Prunus salicina	88123	https://doi.org/10.1016/bs.aivir.2014.11.001	Non-Persistent Transmission	https://doi.org/10.1111/j.1364-3703.2004.00240.x
Potyviridae	Potyvirus	Plum pox virus	12211	Hemiptera	Aphididae	Myzus	Myzus persicae	13164	Prunus glandulosa	105665	https://doi.org/10.1016/bs.aivir.2014.11.001	Non-Persistent Transmission	https://doi.org/10.1111/j.1364-3703.2004.00240.x
Potyviridae	Potyvirus	Plum pox virus	12211	Hemiptera	Aphididae	Myzus	Myzus persicae	13164	Prunus spinosa	114937	https://doi.org/10.1016/bs.aivir.2014.11.001	Non-Persistent Transmission	https://doi.org/10.1111/j.1364-3703.2004.00240.x
Potyviridae	Potyvirus	Potato virus Y	12216	Hemiptera	Aphididae	Myzus	Myzus persicae	13164	Capsicum	4071	https://doi.org/10.1007/BF01310826; 10.1016/j.coviro.2018.10.002； 10.1016/0042-6822(74)90278-5； 10.1099/0022-1317-17-1-125； 10.1093/jee/toaa104; 10.1111/1744-7917.12476；10.1094/PDIS-02-19-0398-RE; 10.1016/0042-6822(74)90278-5; 10.1016/j.jviromet.2016.05.009; 10.1002/ecy.1907; 10.1099/0022-1317-74-7-1245	Non-Persistent Transmission	https://doi.org/10.1186/1743-422X-5-42; 10.1007/BF01310826; 10.1094/PHYTO-02-16-0111-FI； 10.1094/PDIS-02-19-0398-RE; 10.1094/PHYTO-02-16-0111-FI
Potyviridae	Potyvirus	Potato virus Y	12216	Hemiptera	Aphididae	Myzus	Myzus persicae	13164	Solanum lycopersicum	4081	https://doi.org/10.1007/BF01310826; 10.1016/j.coviro.2018.10.002； 10.1016/0042-6822(74)90278-5； 10.1099/0022-1317-17-1-125； 10.1093/jee/toaa104; 10.1111/1744-7917.12476；10.1094/PDIS-02-19-0398-RE; 10.1016/0042-6822(74)90278-5; 10.1016/j.jviromet.2016.05.009; 10.1002/ecy.1907; 10.1099/0022-1317-74-7-1245	Non-Persistent Transmission	https://doi.org/10.1186/1743-422X-5-42; 10.1007/BF01310826; 10.1094/PHYTO-02-16-0111-FI； 10.1094/PDIS-02-19-0398-RE; 10.1094/PHYTO-02-16-0111-FI
Potyviridae	Potyvirus	Potato virus Y	12216	Hemiptera	Aphididae	Myzus	Myzus persicae	13164	Nicotiana	4085	https://doi.org/10.1007/BF01310826; 10.1016/j.coviro.2018.10.002； 10.1016/0042-6822(74)90278-5； 10.1099/0022-1317-17-1-125； 10.1093/jee/toaa104; 10.1111/1744-7917.12476；10.1094/PDIS-02-19-0398-RE; 10.1016/0042-6822(74)90278-5; 10.1016/j.jviromet.2016.05.009; 10.1002/ecy.1907; 10.1099/0022-1317-74-7-1245	Non-Persistent Transmission	https://doi.org/10.1186/1743-422X-5-42; 10.1007/BF01310826; 10.1094/PHYTO-02-16-0111-FI； 10.1094/PDIS-02-19-0398-RE; 10.1094/PHYTO-02-16-0111-FI
Potyviridae	Potyvirus	Potato virus Y	12216	Hemiptera	Aphididae	Myzus	Myzus persicae	13164	Solanum tuberosum	4113	https://doi.org/10.1007/BF01310826; 10.1016/j.coviro.2018.10.002； 10.1016/0042-6822(74)90278-5； 10.1099/0022-1317-17-1-125； 10.1093/jee/toaa104; 10.1111/1744-7917.12476；10.1094/PDIS-02-19-0398-RE; 10.1016/0042-6822(74)90278-5; 10.1016/j.jviromet.2016.05.009; 10.1002/ecy.1907; 10.1099/0022-1317-74-7-1245	Non-Persistent Transmission	https://doi.org/10.1186/1743-422X-5-42; 10.1007/BF01310826; 10.1094/PHYTO-02-16-0111-FI； 10.1094/PDIS-02-19-0398-RE; 10.1094/PHYTO-02-16-0111-FI
Potyviridae	Potyvirus	Soybean mosaic virus	12222	Hemiptera	Aphididae	Myzus	Myzus persicae	13164	Glycine max	3847	https://doi.org/10.1111/1744-7917.12470	Non-Persistent Transmission	https://doi.org/10.1111/j.1364-3703.2004.00240.x
Potyviridae	Potyvirus	Tobacco etch virus	12227	Hemiptera	Aphididae	Myzus	Myzus persicae	13164	Capsicum annuum	4072	https://doi.org/10.1099/0022-1317-79-6-1519	Non-Persistent Transmission	https://doi.org/10.1111/j.1364-3703.2004.00240.x
Potyviridae	Potyvirus	Tobacco etch virus	12227	Hemiptera	Aphididae	Myzus	Myzus persicae	13164	Datura stramonium	4076	https://doi.org/10.1099/0022-1317-79-6-1519	Non-Persistent Transmission	https://doi.org/10.1111/j.1364-3703.2004.00240.x
Potyviridae	Potyvirus	Tobacco etch virus	12227	Hemiptera	Aphididae	Myzus	Myzus persicae	13164	Solanum lycopersicum	4081	https://doi.org/10.1099/0022-1317-79-6-1519	Non-Persistent Transmission	https://doi.org/10.1111/j.1364-3703.2004.00240.x
Potyviridae	Potyvirus	Tobacco etch virus	12227	Hemiptera	Aphididae	Myzus	Myzus persicae	13164	Nicotiana tabacum	4097	https://doi.org/10.1099/0022-1317-79-6-1519	Non-Persistent Transmission	https://doi.org/10.1111/j.1364-3703.2004.00240.x
Potyviridae	Potyvirus	Tobacco etch virus	12227	Hemiptera	Aphididae	Myzus	Myzus persicae	13164	Physalis	24663	https://doi.org/10.1099/0022-1317-79-6-1519	Non-Persistent Transmission	https://doi.org/10.1111/j.1364-3703.2004.00240.x
Potyviridae	Potyvirus	Tobacco etch virus	12227	Hemiptera	Aphididae	Myzus	Myzus persicae	13164	Cassia	53851	https://doi.org/10.1099/0022-1317-79-6-1519	Non-Persistent Transmission	https://doi.org/10.1111/j.1364-3703.2004.00240.x
Potyviridae	Potyvirus	Turnip mosaic virus	12230	Hemiptera	Aphididae	Myzus	Myzus persicae	13164	Brassica	3705	https://doi.org/10.1002/ps.6629; https://doi.org/10.1099/0022-1317-79-6-1519; 10.1111/1744-7917.12470; 10.1002/ps.6629	Non-Persistent Transmission	https://doi.org/10.1111/j.1364-3703.2004.00240.x; 10.1016/j.virusres.2019.197845
Potyviridae	Potyvirus	Turnip mosaic virus	12230	Hemiptera	Aphididae	Myzus	Myzus persicae	13164	Capsella bursa-pastoris	3719	https://doi.org/10.1002/ps.6629; https://doi.org/10.1099/0022-1317-79-6-1519; 10.1111/1744-7917.12470; 10.1002/ps.6629	Non-Persistent Transmission	https://doi.org/10.1111/j.1364-3703.2004.00240.x; 10.1016/j.virusres.2019.197845
Potyviridae	Potyvirus	Turnip mosaic virus	12230	Hemiptera	Aphididae	Myzus	Myzus persicae	13164	Stellaria media	13274	https://doi.org/10.1002/ps.6629; https://doi.org/10.1099/0022-1317-79-6-1519; 10.1111/1744-7917.12470; 10.1002/ps.6629	Non-Persistent Transmission	https://doi.org/10.1111/j.1364-3703.2004.00240.x; 10.1016/j.virusres.2019.197845
Potyviridae	Potyvirus	Turnip mosaic virus	12230	Hemiptera	Aphididae	Myzus	Myzus persicae	13164	Calanthe	38206	https://doi.org/10.1002/ps.6629; https://doi.org/10.1099/0022-1317-79-6-1519; 10.1111/1744-7917.12470; 10.1002/ps.6629	Non-Persistent Transmission	https://doi.org/10.1111/j.1364-3703.2004.00240.x; 10.1016/j.virusres.2019.197845
Potyviridae	Potyvirus	Turnip mosaic virus	12230	Hemiptera	Aphididae	Myzus	Myzus persicae	13164	Trifolium hybridum	74517	https://doi.org/10.1002/ps.6629; https://doi.org/10.1099/0022-1317-79-6-1519; 10.1111/1744-7917.12470; 10.1002/ps.6629	Non-Persistent Transmission	https://doi.org/10.1111/j.1364-3703.2004.00240.x; 10.1016/j.virusres.2019.197845
Potyviridae	Potyvirus	Turnip mosaic virus	12230	Hemiptera	Aphididae	Myzus	Myzus persicae	13164	Alliaria petiolata	126270	https://doi.org/10.1002/ps.6629; https://doi.org/10.1099/0022-1317-79-6-1519; 10.1111/1744-7917.12470; 10.1002/ps.6629	Non-Persistent Transmission	https://doi.org/10.1111/j.1364-3703.2004.00240.x; 10.1016/j.virusres.2019.197845
Potyviridae	Potyvirus	Turnip mosaic virus	12230	Hemiptera	Aphididae	Myzus	Myzus persicae	13164	Hesperis matronalis	264418	https://doi.org/10.1002/ps.6629; https://doi.org/10.1099/0022-1317-79-6-1519; 10.1111/1744-7917.12470; 10.1002/ps.6629	Non-Persistent Transmission	https://doi.org/10.1111/j.1364-3703.2004.00240.x; 10.1016/j.virusres.2019.197845
Potyviridae	Potyvirus	Zucchini yellow mosaic virus	12232	Hemiptera	Aphididae	Myzus	Myzus persicae	13164	Cucurbita pepo	3663	https://doi.org/10.1093/jee/85.3.759	Non-Persistent Transmission	https://doi.org/10.1002/ps.645
Potyviridae	Potyvirus	Zucchini yellow mosaic virus	12232	Hemiptera	Aphididae	Myzus	Myzus persicae	13164	Luffa aegyptiaca	3670	https://doi.org/10.1093/jee/85.3.759	Non-Persistent Transmission	https://doi.org/10.1002/ps.645
Virgaviridae	Tobamovirus	Cucumber green mottle mosaic virus	12235	Hemiptera	Aphididae	Myzus	Myzus persicae	13164	Citrullus	3653	https://doi.org/10.1371/journal.pone.0252856	Persistent, circulative	https://doi.org/10.17221/173/2016-PPS
Virgaviridae	Tobamovirus	Cucumber green mottle mosaic virus	12235	Hemiptera	Aphididae	Myzus	Myzus persicae	13164	Cucumis sativus	3659	https://doi.org/10.1371/journal.pone.0252856	Persistent, circulative	https://doi.org/10.17221/173/2016-PPS
Virgaviridae	Tobamovirus	Cucumber green mottle mosaic virus	12235	Hemiptera	Aphididae	Myzus	Myzus persicae	13164	Lagenaria siceraria	3668	https://doi.org/10.1371/journal.pone.0252856	Persistent, circulative	https://doi.org/10.17221/173/2016-PPS
Virgaviridae	Tobamovirus	Tobacco mosaic virus	12242	Hemiptera	Aphididae	Myzus	Myzus persicae	13164	Nicotiana tabacum	4097	https://doi.org/10.1099/0022-1317-17-1-125	Persistent, circulative	https://doi.org/10.1002/ps.7817
Bromoviridae	Cucumovirus	Cucumber mosaic virus	12305	Hemiptera	Aphididae	Myzus	Myzus persicae	13164	Cucumis melo	3656	https://doi.org/10.1016/0042-6822(68)90185-2 ； 10.1099/0022-1317-17-1-125; 10.1073/pnas.0907191107	Non-Persistent Transmission	https://doi.org/10.1016/j.virusres.2019.197845；10.3390/v8080225
Bromoviridae	Cucumovirus	Cucumber mosaic virus	12305	Hemiptera	Aphididae	Myzus	Myzus persicae	13164	Cucurbita pepo	3663	https://doi.org/10.1016/0042-6822(68)90185-2 ； 10.1099/0022-1317-17-1-125; 10.1073/pnas.0907191107	Non-Persistent Transmission	https://doi.org/10.1016/j.virusres.2019.197845；10.3390/v8080225
Bromoviridae	Cucumovirus	Cucumber mosaic virus	12305	Hemiptera	Aphididae	Myzus	Myzus persicae	13164	Nicotiana tabacum	4097	https://doi.org/10.1016/0042-6822(68)90185-2 ； 10.1099/0022-1317-17-1-125; 10.1073/pnas.0907191107	Non-Persistent Transmission	https://doi.org/10.1016/j.virusres.2019.197845；10.3390/v8080225
Potyviridae	Potyvirus	Sweet potato feathery mottle virus	12844	Hemiptera	Aphididae	Myzus	Myzus persicae	13164	Ipomoea batatas	4120	https://doi.org/10.1016/bs.aivir.2014.10.005	Non-Persistent Transmission	https://doi.org/10.1016/bs.aivir.2014.10.005
Potyviridae	Potyvirus	Sweet potato feathery mottle virus	12844	Hemiptera	Aphididae	Myzus	Myzus persicae	13164	Ipomoea nil	35883	https://doi.org/10.1016/bs.aivir.2014.10.005	Non-Persistent Transmission	https://doi.org/10.1016/bs.aivir.2014.10.005
Pospiviroidae	Pospiviroid	Potato spindle tuber viroid	12892	Hemiptera	Aphididae	Myzus	Myzus persicae	13164	Solanum lycopersicum	4081	https://doi.org/10.1099/0022-1317-78-6-1207; 10.1080/15476286.2015.1086863	Persistent, circulative	https://doi.org/10.1099/0022-1317-78-6-1207
Pospiviroidae	Pospiviroid	Potato spindle tuber viroid	12892	Hemiptera	Aphididae	Myzus	Myzus persicae	13164	Solanum tuberosum	4113	https://doi.org/10.1099/0022-1317-78-6-1207; 10.1080/15476286.2015.1086863	Persistent, circulative	https://doi.org/10.1099/0022-1317-78-6-1207
Closteroviridae	Closterovirus	Beet yellow stunt virus	35290	Hemiptera	Aphididae	Myzus	Myzus persicae	13164	NA	NA	https://doi.org/10.1016/0042-6822(70)90331-4	Non-Circulative, Semi-Persistent Transmission	https://doi.org/10.1111/j.1364-3703.2004.00240.x
Potyviridae	Potyvirus	Bean common mosaic necrosis virus	43240	Hemiptera	Aphididae	Myzus	Myzus persicae	13164	Phaseolus vulgaris	3885	https://doi.org/10.3389/fpls.2019.01811	Non-Persistent Transmission	https://doi.org/10.3389/fpls.2019.01811
Potyviridae	Potyvirus	Sweet potato virus G	46619	Hemiptera	Aphididae	Myzus	Myzus persicae	13164	Ipomoea batatas	4120	https://doi.org/10.1002/ps.6629	Non-Persistent Transmission	https://doi.org/10.1111/j.1364-3703.2004.00240.x
Solemoviridae	Polerovirus	Cucurbit aphid-borne yellows virus	91753	Hemiptera	Aphididae	Myzus	Myzus persicae	13164	Cucurbita	3660	https://doi.org/10.1099/vir.0.19415-0	Circulative, Persistent Non-Propagative Transmission	https://doi.org/10.1016/s1369-5266(00)00090-x
Potyviridae	Potyvirus	Beet mosaic virus	114921	Hemiptera	Aphididae	Myzus	Myzus persicae	13164	Spinacia oleracea	3562	https://doi.org/10.1016/0042-6822(68)90105-0	Non-Persistent Transmission	https://doi.org/10.1016/0042-6822(68)90105-0
Potyviridae	Potyvirus	Beet mosaic virus	114921	Hemiptera	Aphididae	Myzus	Myzus persicae	13164	Beta vulgaris	161934	https://doi.org/10.1016/0042-6822(68)90105-0	Non-Persistent Transmission	https://doi.org/10.1016/0042-6822(68)90105-0
Solemoviridae	Polerovirus	Beet chlorosis virus	131082	Hemiptera	Aphididae	Myzus	Myzus persicae	13164	Spinacia oleracea	3562	https://doi.org/10.1111/j.1744-7348.2004.tb00323.x	Circulative, Persistent Non-Propagative Transmission	https://doi.org/10.1111/j.1364-3703.2004.00258.x
Solemoviridae	Polerovirus	Beet chlorosis virus	131082	Hemiptera	Aphididae	Myzus	Myzus persicae	13164	Capsella bursa-pastoris	3719	https://doi.org/10.1111/j.1744-7348.2004.tb00323.x	Circulative, Persistent Non-Propagative Transmission	https://doi.org/10.1111/j.1364-3703.2004.00258.x
Solemoviridae	Polerovirus	Beet chlorosis virus	131082	Hemiptera	Aphididae	Myzus	Myzus persicae	13164	Beta vulgaris	161934	https://doi.org/10.1111/j.1744-7348.2004.tb00323.x	Circulative, Persistent Non-Propagative Transmission	https://doi.org/10.1111/j.1364-3703.2004.00258.x
Solemoviridae	Polerovirus	Beet chlorosis virus	131082	Hemiptera	Aphididae	Myzus	Myzus persicae	13164	Spergula arvensis	325515	https://doi.org/10.1111/j.1744-7348.2004.tb00323.x	Circulative, Persistent Non-Propagative Transmission	https://doi.org/10.1111/j.1364-3703.2004.00258.x
Solemoviridae	Polerovirus	Beet chlorosis virus	131082	Hemiptera	Aphididae	Myzus	Myzus persicae	13164	Blitum capitatum	669655	https://doi.org/10.1111/j.1744-7348.2004.tb00323.x	Circulative, Persistent Non-Propagative Transmission	https://doi.org/10.1111/j.1364-3703.2004.00258.x
Solemoviridae	Polerovirus	Turnip yellows virus	131083	Hemiptera	Aphididae	Myzus	Myzus persicae	13164	Spinacia oleracea	3562	https://doi.org/10.1007/s00442-020-04763-0; 10.1111/1744-7917.12508; 10.1111/j.1364-3703.2004.00258.x; 10.3390/plants9070895	Circulative, Persistent Non-Propagative Transmission	https://doi.org/10.1007/s00442-020-04763-0; 10.1111/j.1364-3703.2004.00258.x
Solemoviridae	Polerovirus	Turnip yellows virus	131083	Hemiptera	Aphididae	Myzus	Myzus persicae	13164	Citrullus lanatus	3654	https://doi.org/10.1007/s00442-020-04763-0; 10.1111/1744-7917.12508; 10.1111/j.1364-3703.2004.00258.x; 10.3390/plants9070895	Circulative, Persistent Non-Propagative Transmission	https://doi.org/10.1007/s00442-020-04763-0; 10.1111/j.1364-3703.2004.00258.x
Solemoviridae	Polerovirus	Turnip yellows virus	131083	Hemiptera	Aphididae	Myzus	Myzus persicae	13164	Cucumis sativus	3659	https://doi.org/10.1007/s00442-020-04763-0; 10.1111/1744-7917.12508; 10.1111/j.1364-3703.2004.00258.x; 10.3390/plants9070895	Circulative, Persistent Non-Propagative Transmission	https://doi.org/10.1007/s00442-020-04763-0; 10.1111/j.1364-3703.2004.00258.x
Solemoviridae	Polerovirus	Turnip yellows virus	131083	Hemiptera	Aphididae	Myzus	Myzus persicae	13164	Cucurbita pepo	3663	https://doi.org/10.1007/s00442-020-04763-0; 10.1111/1744-7917.12508; 10.1111/j.1364-3703.2004.00258.x; 10.3390/plants9070895	Circulative, Persistent Non-Propagative Transmission	https://doi.org/10.1007/s00442-020-04763-0; 10.1111/j.1364-3703.2004.00258.x
Solemoviridae	Polerovirus	Turnip yellows virus	131083	Hemiptera	Aphididae	Myzus	Myzus persicae	13164	Brassica napus subsp. rapifera	3709	https://doi.org/10.1007/s00442-020-04763-0; 10.1111/1744-7917.12508; 10.1111/j.1364-3703.2004.00258.x; 10.3390/plants9070895	Circulative, Persistent Non-Propagative Transmission	https://doi.org/10.1007/s00442-020-04763-0; 10.1111/j.1364-3703.2004.00258.x
Solemoviridae	Polerovirus	Turnip yellows virus	131083	Hemiptera	Aphididae	Myzus	Myzus persicae	13164	Brassica nigra	3710	https://doi.org/10.1007/s00442-020-04763-0; 10.1111/1744-7917.12508; 10.1111/j.1364-3703.2004.00258.x; 10.3390/plants9070895	Circulative, Persistent Non-Propagative Transmission	https://doi.org/10.1007/s00442-020-04763-0; 10.1111/j.1364-3703.2004.00258.x
Solemoviridae	Polerovirus	Turnip yellows virus	131083	Hemiptera	Aphididae	Myzus	Myzus persicae	13164	Brassica oleracea var. botrytis	3715	https://doi.org/10.1007/s00442-020-04763-0; 10.1111/1744-7917.12508; 10.1111/j.1364-3703.2004.00258.x; 10.3390/plants9070895	Circulative, Persistent Non-Propagative Transmission	https://doi.org/10.1007/s00442-020-04763-0; 10.1111/j.1364-3703.2004.00258.x
Solemoviridae	Polerovirus	Turnip yellows virus	131083	Hemiptera	Aphididae	Myzus	Myzus persicae	13164	Brassica oleracea var. capitata	3716	https://doi.org/10.1007/s00442-020-04763-0; 10.1111/1744-7917.12508; 10.1111/j.1364-3703.2004.00258.x; 10.3390/plants9070895	Circulative, Persistent Non-Propagative Transmission	https://doi.org/10.1007/s00442-020-04763-0; 10.1111/j.1364-3703.2004.00258.x
Solemoviridae	Polerovirus	Turnip yellows virus	131083	Hemiptera	Aphididae	Myzus	Myzus persicae	13164	Crambe hispanica subsp. abyssinica	3721	https://doi.org/10.1007/s00442-020-04763-0; 10.1111/1744-7917.12508; 10.1111/j.1364-3703.2004.00258.x; 10.3390/plants9070895	Circulative, Persistent Non-Propagative Transmission	https://doi.org/10.1007/s00442-020-04763-0; 10.1111/j.1364-3703.2004.00258.x
Solemoviridae	Polerovirus	Turnip yellows virus	131083	Hemiptera	Aphididae	Myzus	Myzus persicae	13164	Raphanus sativus	3726	https://doi.org/10.1007/s00442-020-04763-0; 10.1111/1744-7917.12508; 10.1111/j.1364-3703.2004.00258.x; 10.3390/plants9070895	Circulative, Persistent Non-Propagative Transmission	https://doi.org/10.1007/s00442-020-04763-0; 10.1111/j.1364-3703.2004.00258.x
Solemoviridae	Polerovirus	Turnip yellows virus	131083	Hemiptera	Aphididae	Myzus	Myzus persicae	13164	Cicer arietinum	3827	https://doi.org/10.1007/s00442-020-04763-0; 10.1111/1744-7917.12508; 10.1111/j.1364-3703.2004.00258.x; 10.3390/plants9070895	Circulative, Persistent Non-Propagative Transmission	https://doi.org/10.1007/s00442-020-04763-0; 10.1111/j.1364-3703.2004.00258.x
Solemoviridae	Polerovirus	Turnip yellows virus	131083	Hemiptera	Aphididae	Myzus	Myzus persicae	13164	Glycine max	3847	https://doi.org/10.1007/s00442-020-04763-0; 10.1111/1744-7917.12508; 10.1111/j.1364-3703.2004.00258.x; 10.3390/plants9070895	Circulative, Persistent Non-Propagative Transmission	https://doi.org/10.1007/s00442-020-04763-0; 10.1111/j.1364-3703.2004.00258.x
Solemoviridae	Polerovirus	Turnip yellows virus	131083	Hemiptera	Aphididae	Myzus	Myzus persicae	13164	Pisum sativum	3888	https://doi.org/10.1007/s00442-020-04763-0; 10.1111/1744-7917.12508; 10.1111/j.1364-3703.2004.00258.x; 10.3390/plants9070895	Circulative, Persistent Non-Propagative Transmission	https://doi.org/10.1007/s00442-020-04763-0; 10.1111/j.1364-3703.2004.00258.x
Solemoviridae	Polerovirus	Turnip yellows virus	131083	Hemiptera	Aphididae	Myzus	Myzus persicae	13164	Trifolium subterraneum	3900	https://doi.org/10.1007/s00442-020-04763-0; 10.1111/1744-7917.12508; 10.1111/j.1364-3703.2004.00258.x; 10.3390/plants9070895	Circulative, Persistent Non-Propagative Transmission	https://doi.org/10.1007/s00442-020-04763-0; 10.1111/j.1364-3703.2004.00258.x
Solemoviridae	Polerovirus	Turnip yellows virus	131083	Hemiptera	Aphididae	Myzus	Myzus persicae	13164	Vicia faba	3906	https://doi.org/10.1007/s00442-020-04763-0; 10.1111/1744-7917.12508; 10.1111/j.1364-3703.2004.00258.x; 10.3390/plants9070895	Circulative, Persistent Non-Propagative Transmission	https://doi.org/10.1007/s00442-020-04763-0; 10.1111/j.1364-3703.2004.00258.x
Solemoviridae	Polerovirus	Turnip yellows virus	131083	Hemiptera	Aphididae	Myzus	Myzus persicae	13164	Capsicum annuum	4072	https://doi.org/10.1007/s00442-020-04763-0; 10.1111/1744-7917.12508; 10.1111/j.1364-3703.2004.00258.x; 10.3390/plants9070895	Circulative, Persistent Non-Propagative Transmission	https://doi.org/10.1007/s00442-020-04763-0; 10.1111/j.1364-3703.2004.00258.x
Solemoviridae	Polerovirus	Turnip yellows virus	131083	Hemiptera	Aphididae	Myzus	Myzus persicae	13164	Solanum lycopersicum	4081	https://doi.org/10.1007/s00442-020-04763-0; 10.1111/1744-7917.12508; 10.1111/j.1364-3703.2004.00258.x; 10.3390/plants9070895	Circulative, Persistent Non-Propagative Transmission	https://doi.org/10.1007/s00442-020-04763-0; 10.1111/j.1364-3703.2004.00258.x
Solemoviridae	Polerovirus	Turnip yellows virus	131083	Hemiptera	Aphididae	Myzus	Myzus persicae	13164	Helianthus annuus	4232	https://doi.org/10.1007/s00442-020-04763-0; 10.1111/1744-7917.12508; 10.1111/j.1364-3703.2004.00258.x; 10.3390/plants9070895	Circulative, Persistent Non-Propagative Transmission	https://doi.org/10.1007/s00442-020-04763-0; 10.1111/j.1364-3703.2004.00258.x
Solemoviridae	Polerovirus	Turnip yellows virus	131083	Hemiptera	Aphididae	Myzus	Myzus persicae	13164	Lactuca sativa	4236	https://doi.org/10.1007/s00442-020-04763-0; 10.1111/1744-7917.12508; 10.1111/j.1364-3703.2004.00258.x; 10.3390/plants9070895	Circulative, Persistent Non-Propagative Transmission	https://doi.org/10.1007/s00442-020-04763-0; 10.1111/j.1364-3703.2004.00258.x
Solemoviridae	Polerovirus	Turnip yellows virus	131083	Hemiptera	Aphididae	Myzus	Myzus persicae	13164	Brassica rapa subsp. rapa	51350	https://doi.org/10.1007/s00442-020-04763-0; 10.1111/1744-7917.12508; 10.1111/j.1364-3703.2004.00258.x; 10.3390/plants9070895	Circulative, Persistent Non-Propagative Transmission	https://doi.org/10.1007/s00442-020-04763-0; 10.1111/j.1364-3703.2004.00258.x
Solemoviridae	Polerovirus	Turnip yellows virus	131083	Hemiptera	Aphididae	Myzus	Myzus persicae	13164	Phlox drummondii	103529	https://doi.org/10.1007/s00442-020-04763-0; 10.1111/1744-7917.12508; 10.1111/j.1364-3703.2004.00258.x; 10.3390/plants9070895	Circulative, Persistent Non-Propagative Transmission	https://doi.org/10.1007/s00442-020-04763-0; 10.1111/j.1364-3703.2004.00258.x
Solemoviridae	Polerovirus	Turnip yellows virus	131083	Hemiptera	Aphididae	Myzus	Myzus persicae	13164	Brassica napus var. napus	138011	https://doi.org/10.1007/s00442-020-04763-0; 10.1111/1744-7917.12508; 10.1111/j.1364-3703.2004.00258.x; 10.3390/plants9070895	Circulative, Persistent Non-Propagative Transmission	https://doi.org/10.1007/s00442-020-04763-0; 10.1111/j.1364-3703.2004.00258.x
Solemoviridae	Polerovirus	Turnip yellows virus	131083	Hemiptera	Aphididae	Myzus	Myzus persicae	13164	Beta vulgaris	161934	https://doi.org/10.1007/s00442-020-04763-0; 10.1111/1744-7917.12508; 10.1111/j.1364-3703.2004.00258.x; 10.3390/plants9070895	Circulative, Persistent Non-Propagative Transmission	https://doi.org/10.1007/s00442-020-04763-0; 10.1111/j.1364-3703.2004.00258.x
Solemoviridae	Polerovirus	Beet mild yellowing virus	156690	Hemiptera	Aphididae	Myzus	Myzus persicae	13164	Spinacia oleracea	3562	https://doi.org/10.1111/j.1364-3703.2004.00258.x	Circulative, Persistent Non-Propagative Transmission	https://doi.org/10.1111/j.1364-3703.2004.00258.x
Solemoviridae	Polerovirus	Beet mild yellowing virus	156690	Hemiptera	Aphididae	Myzus	Myzus persicae	13164	Capsella bursa-pastoris	3719	https://doi.org/10.1111/j.1364-3703.2004.00258.x	Circulative, Persistent Non-Propagative Transmission	https://doi.org/10.1111/j.1364-3703.2004.00258.x
Solemoviridae	Polerovirus	Beet mild yellowing virus	156690	Hemiptera	Aphididae	Myzus	Myzus persicae	13164	Crambe hispanica subsp. abyssinica	3721	https://doi.org/10.1111/j.1364-3703.2004.00258.x	Circulative, Persistent Non-Propagative Transmission	https://doi.org/10.1111/j.1364-3703.2004.00258.x
Solemoviridae	Polerovirus	Beet mild yellowing virus	156690	Hemiptera	Aphididae	Myzus	Myzus persicae	13164	Stellaria media	13274	https://doi.org/10.1111/j.1364-3703.2004.00258.x	Circulative, Persistent Non-Propagative Transmission	https://doi.org/10.1111/j.1364-3703.2004.00258.x
Solemoviridae	Polerovirus	Beet mild yellowing virus	156690	Hemiptera	Aphididae	Myzus	Myzus persicae	13164	Claytonia perfoliata	46146	https://doi.org/10.1111/j.1364-3703.2004.00258.x	Circulative, Persistent Non-Propagative Transmission	https://doi.org/10.1111/j.1364-3703.2004.00258.x
Solemoviridae	Polerovirus	Beet mild yellowing virus	156690	Hemiptera	Aphididae	Myzus	Myzus persicae	13164	Senecio vulgaris	76276	https://doi.org/10.1111/j.1364-3703.2004.00258.x	Circulative, Persistent Non-Propagative Transmission	https://doi.org/10.1111/j.1364-3703.2004.00258.x
Solemoviridae	Polerovirus	Beet mild yellowing virus	156690	Hemiptera	Aphididae	Myzus	Myzus persicae	13164	Beta vulgaris	161934	https://doi.org/10.1111/j.1364-3703.2004.00258.x	Circulative, Persistent Non-Propagative Transmission	https://doi.org/10.1111/j.1364-3703.2004.00258.x
Solemoviridae	Polerovirus	Beet mild yellowing virus	156690	Hemiptera	Aphididae	Myzus	Myzus persicae	13164	Spergula arvensis	325515	https://doi.org/10.1111/j.1364-3703.2004.00258.x	Circulative, Persistent Non-Propagative Transmission	https://doi.org/10.1111/j.1364-3703.2004.00258.x
Solemoviridae	Polerovirus	Tobacco vein distorting virus	192203	Hemiptera	Aphididae	Myzus	Myzus persicae	13164	Nicotiana tabacum	4097	https://doi.org/10.1007/s11356-018-1398-3	Circulative, Persistent Non-Propagative Transmission	https://doi.org/10.1016/s1369-5266(00)00090-x
Solemoviridae	Enamovirus	Pea enation mosaic virus 1	193121	Hemiptera	Aphididae	Myzus	Myzus persicae	13164	Cicer arietinum	3827	https://doi.org/10.1007/s11356-018-1398-3	Circulative, Persistent Non-Propagative Transmission	https://doi.org/10.3390/plants9070895
Solemoviridae	Enamovirus	Pea enation mosaic virus 1	193121	Hemiptera	Aphididae	Myzus	Myzus persicae	13164	Lathyrus odoratus	3859	https://doi.org/10.1007/s11356-018-1398-3	Circulative, Persistent Non-Propagative Transmission	https://doi.org/10.3390/plants9070895
Solemoviridae	Enamovirus	Pea enation mosaic virus 1	193121	Hemiptera	Aphididae	Myzus	Myzus persicae	13164	Lens culinaris	3864	https://doi.org/10.1007/s11356-018-1398-3	Circulative, Persistent Non-Propagative Transmission	https://doi.org/10.3390/plants9070895
Solemoviridae	Enamovirus	Pea enation mosaic virus 1	193121	Hemiptera	Aphididae	Myzus	Myzus persicae	13164	Pisum sativum	3888	https://doi.org/10.1007/s11356-018-1398-3	Circulative, Persistent Non-Propagative Transmission	https://doi.org/10.3390/plants9070895
Solemoviridae	Enamovirus	Pea enation mosaic virus 1	193121	Hemiptera	Aphididae	Myzus	Myzus persicae	13164	Vicia faba	3906	https://doi.org/10.1007/s11356-018-1398-3	Circulative, Persistent Non-Propagative Transmission	https://doi.org/10.3390/plants9070895
Solemoviridae	Enamovirus	Pea enation mosaic virus 1	193121	Hemiptera	Aphididae	Myzus	Myzus persicae	13164	Vicia sativa	3908	https://doi.org/10.1007/s11356-018-1398-3	Circulative, Persistent Non-Propagative Transmission	https://doi.org/10.3390/plants9070895
Solemoviridae	Enamovirus	Pea enation mosaic virus 1	193121	Hemiptera	Aphididae	Myzus	Myzus persicae	13164	Trifolium incarnatum	60916	https://doi.org/10.1007/s11356-018-1398-3	Circulative, Persistent Non-Propagative Transmission	https://doi.org/10.3390/plants9070895
Solemoviridae	Enamovirus	Pea enation mosaic virus 1	193121	Hemiptera	Aphididae	Myzus	Myzus persicae	13164	Medicago arabica	70936	https://doi.org/10.1007/s11356-018-1398-3	Circulative, Persistent Non-Propagative Transmission	https://doi.org/10.3390/plants9070895
Parvoviridae	Ambidensovirus	Myzus persicae densovirus	210016	Hemiptera	Aphididae	Myzus	Myzus persicae	13164	NA	NA	https://www.proquest.com/openview/01bf50f2e4c86fd63f4de8498b05881a/1?pq-origsite=gscholar&cbl=18750	NA	NA
Nanoviridae	Nanovirus	Faba bean necrotic stunt virus	283824	Hemiptera	Aphididae	Myzus	Myzus persicae	13164	Vicia faba	3906	https://doi.org/10.1128/JVI.00780-15; 10.1016/j.virol.2018.07.001	Circulative, Persistent Non-Propagative Transmission	https://doi.org/10.1016/B978-0-12-800172-1.00004-5
Partitiviridae	Deltapartitivirus	Pepper cryptic virus 1	369643	Hemiptera	Aphididae	Myzus	Myzus persicae	13164	Capsicum annuum	4072	https://doi.org/10.1002/ps.6629	Persistent, circulative	https://doi.org/10.1038/s42003-021-02687-w
Potyviridae	Potyvirus	Henbane mosaic virus	369762	Hemiptera	Aphididae	Myzus	Myzus persicae	13164	Nicotiana tabacum	4097	https://doi.org/10.1016/0042-6822(74)90278-5	Non-Persistent Transmission	https://doi.org/10.1111/j.1364-3703.2004.00240.x
Solemoviridae	Polerovirus	Pepper vein yellows virus	909827	Hemiptera	Aphididae	Myzus	Myzus persicae	13164	Capsicum annuum	4072	https://doi.org/10.1128/JVI.00488-19	Circulative, Persistent Non-Propagative Transmission	https://doi.org/10.1016/s1369-5266(00)00090-x
Solemoviridae	Polerovirus	Tobacco yellow virus	2726019	Hemiptera	Aphididae	Myzus	Myzus persicae	13164	NA	NA	https://doi.org/10.1007/s11356-018-1398-3	Circulative, Persistent Non-Propagative Transmission	https://doi.org/10.1016/s1369-5266(00)00090-x
Closteroviridae	Ampelovirus	Grapevine leafroll-associated virus 1	47985	Hemiptera	Pseudococcidae	Pseudococcus	Pseudococcus maritimus	13234	Vitis	3603	https://doi.org/10.1094/PHYTO-99-10-1177	Non-Circulative, Semi-Persistent Transmission	https://doi.org/10.1111/j.1364-3703.2004.00240.x
Closteroviridae	Ampelovirus	Grapevine leafroll-associated virus 3	55951	Hemiptera	Pseudococcidae	Pseudococcus	Pseudococcus maritimus	13234	Vitis vinifera	29760	https://doi.org/10.1094/PHYTO-99-10-1177	Non-Circulative, Semi-Persistent Transmission	https://doi.org/10.1111/j.1364-3703.2004.00240.x
Closteroviridae	Velarivirus	Little cherry virus 1	217686	Hemiptera	Pseudococcidae	Pseudococcus	Pseudococcus maritimus	13234	Prunus avium	42229	https://doi.org/10.1016/bs.aivir.2014.11.001	Non-Circulative, Semi-Persistent Transmission	https://doi.org/10.1111/j.1364-3703.2004.00240.x
Tombusviridae	Luteovirus	Barley yellow dwarf virus	12037	Hemiptera	Aphididae	Schizaphis	Schizaphis graminum	13262	NA	NA	https://doi.org/10.1002/ps.6629; 10.1016/0042-6822(66)90103-6； 10.1186/s12985-015-0367-4	Circulative, Persistent Non-Propagative Transmission	https://doi.org/10.1111/j.1364-3703.2004.00240.x
Potyviridae	Tritimovirus	Wheat streak mosaic virus	31741	Hemiptera	Aphididae	Schizaphis	Schizaphis graminum	13262	Triticum aestivum	4565	https://doi.org/10.1111/1744-7917.12470	Non-Persistent Transmission	https://doi.org/10.1111/j.1364-3703.2004.00240.x
Solemoviridae	Polerovirus	Cereal yellow dwarf virus RPV	2170100	Hemiptera	Aphididae	Schizaphis	Schizaphis graminum	13262	Bromus hordeaceus	52147	https://doi.org/10.3390/cells11040693；10.1128/JVI.01479-15	Circulative, Persistent Non-Propagative Transmission	https://doi.org/10.3390/cells11040693；10.1128/JVI.01479-15
Solemoviridae	Polerovirus	Cereal yellow dwarf virus RPV	2170100	Hemiptera	Aphididae	Schizaphis	Schizaphis graminum	13262	Nassella pulchra	796700	https://doi.org/10.3390/cells11040693；10.1128/JVI.01479-15	Circulative, Persistent Non-Propagative Transmission	https://doi.org/10.3390/cells11040693；10.1128/JVI.01479-15
Solemoviridae	Sobemovirus	Southern bean mosaic virus	12139	Coleoptera	Chrysomelidae	Cerotoma	Cerotoma trifurcata	27441	Phaseolus vulgaris	3885	https://doi.org/10.1016/0042-6822(78)90235-0	Circulative, Persistent Non-Propagative Transmission	https://doi.org/10.1016/s1369-5266(00)00090-x
Virgaviridae	Tobamovirus	Tobacco mosaic virus	12242	Coleoptera	Chrysomelidae	Cerotoma	Cerotoma trifurcata	27441	Nicotiana tabacum	4097	https://doi.org/10.1016/0042-6822(78)90235-0	Persistent, circulative	https://doi.org/10.1002/ps.7817
Secoviridae	Comovirus	Cowpea mosaic virus	12264	Coleoptera	Chrysomelidae	Cerotoma	Cerotoma trifurcata	27441	Cajanus cajan	3821	https://doi.org/10.1016/s0065-3527(08)60879-9	Circulative, Persistent Non-Propagative Transmission	https://doi.org/10.1016/s1369-5266(00)00090-x
Secoviridae	Comovirus	Cowpea mosaic virus	12264	Coleoptera	Chrysomelidae	Cerotoma	Cerotoma trifurcata	27441	Crotalaria juncea	3829	https://doi.org/10.1016/s0065-3527(08)60879-9	Circulative, Persistent Non-Propagative Transmission	https://doi.org/10.1016/s1369-5266(00)00090-x
Secoviridae	Comovirus	Cowpea mosaic virus	12264	Coleoptera	Chrysomelidae	Cerotoma	Cerotoma trifurcata	27441	Vigna unguiculata	3917	https://doi.org/10.1016/s0065-3527(08)60879-9	Circulative, Persistent Non-Propagative Transmission	https://doi.org/10.1016/s1369-5266(00)00090-x
Benyviridae	Unclassified	Wheat stripe mosaic virus	2364281	Hemiptera	Cicadellidae	Endria	Endria inimica	30120	Triticum aestivum	4565	https://doi.org/10.1016/0042-6822(67)90290-5	NA	NA
Secoviridae	Waikavirus	Maize chlorotic dwarf virus	51354	Hemiptera	Cicadellidae	Graminella	Graminella nigrifrons	30127	Sorghum halepense	4560	https://doi.org/10.3390/cells11040693; https://doi.org/10.1099/0022-1317-70-1-247; 10.1186/1471-2164-15-133	Non-Circulative, Semi-Persistent Transmission	https://doi.org/10.3390/cells11040693
Secoviridae	Waikavirus	Maize chlorotic dwarf virus	51354	Hemiptera	Cicadellidae	Graminella	Graminella nigrifrons	30127	Zea mays	4577	https://doi.org/10.3390/cells11040693; https://doi.org/10.1099/0022-1317-70-1-247; 10.1186/1471-2164-15-133	Non-Circulative, Semi-Persistent Transmission	https://doi.org/10.3390/cells11040693
Rhabdoviridae	Gammanucleorhabdovirus	Maize fine streak virus	209854	Hemiptera	Cicadellidae	Graminella	Graminella nigrifrons	30127	Zea mays	4577	https://doi.org/10.1016/j.virusres.2020.197942； 10.1111/imb.12166; 10.1186/1471-2164-15-133; 10.3390/v8120329	Circulative, Persistent-Propagative Transmission	https://doi.org/10.1371/journal.pone.0040613
Rhabdoviridae	Gammanucleorhabdovirus	Maize fine streak virus	209854	Hemiptera	Cicadellidae	Graminella	Graminella nigrifrons	30127	Zea mays subsp. mays	381124	https://doi.org/10.1016/j.virusres.2020.197942； 10.1111/imb.12166; 10.1186/1471-2164-15-133; 10.3390/v8120329	Circulative, Persistent-Propagative Transmission	https://doi.org/10.1371/journal.pone.0040613
Rhabdoviridae	Alphanucleorhabdovirus	Alphanucleorhabdovirus maydis	2748973	Hemiptera	Cicadellidae	Graminella	Graminella nigrifrons	30127	NA	NA	https://doi.org/10.3390/cells11040693	Circulative, Persistent-Propagative Transmission	https://doi.org/10.3390/cells11040693
Tymoviridae	Marafivirus	Oat blue dwarf virus	56879	Hemiptera	Cicadellidae	Macrosteles	Macrosteles fascifrons	30138	Avena sativa	4498	https://doi.org/10.1016/s0042-6822(72)80033-3	Circulative, Persistent-Propagative Transmission	https://doi.org/10.1007/s00705-010-0603-6
Tymoviridae	Marafivirus	Oat blue dwarf virus	56879	Hemiptera	Cicadellidae	Macrosteles	Macrosteles fascifrons	30138	Hordeum vulgare	4513	https://doi.org/10.1016/s0042-6822(72)80033-3	Circulative, Persistent-Propagative Transmission	https://doi.org/10.1007/s00705-010-0603-6
Tombusviridae	Luteovirus	Barley yellow dwarf virus	12037	Hemiptera	Aphididae	Rhopalosiphum	Rhopalosiphum padi	40932	NA	NA	https://doi.org/10.1002/ps.3828； 10.1016/0042-6822(66)90103-6； 10.1094/PDIS-02-19-0398-RE； 10.1093/jee/97.2.203； 10.1186/s12985-015-0367-4； 10.1002/ps.6629； 10.1016/j.virusres.2013.11.005；10.1371/journal.pone.0097038	Circulative, Persistent Non-Propagative Transmission	https://doi.org/10.1111/j.1364-3703.2004.00240.x; 10.1016/j.jviromet.2005.10.015
Potyviridae	Potyvirus	Potato virus Y	12216	Hemiptera	Aphididae	Rhopalosiphum	Rhopalosiphum padi	40932	Capsicum	4071	https://doi.org/10.1094/PDIS-02-19-0398-RE	Non-Persistent Transmission	https://doi.org/10.1094/PDIS-02-19-0398-RE
Potyviridae	Potyvirus	Potato virus Y	12216	Hemiptera	Aphididae	Rhopalosiphum	Rhopalosiphum padi	40932	Solanum lycopersicum	4081	https://doi.org/10.1094/PDIS-02-19-0398-RE	Non-Persistent Transmission	https://doi.org/10.1094/PDIS-02-19-0398-RE
Potyviridae	Potyvirus	Potato virus Y	12216	Hemiptera	Aphididae	Rhopalosiphum	Rhopalosiphum padi	40932	Nicotiana	4085	https://doi.org/10.1094/PDIS-02-19-0398-RE	Non-Persistent Transmission	https://doi.org/10.1094/PDIS-02-19-0398-RE
Potyviridae	Potyvirus	Potato virus Y	12216	Hemiptera	Aphididae	Rhopalosiphum	Rhopalosiphum padi	40932	Solanum tuberosum	4113	https://doi.org/10.1094/PDIS-02-19-0398-RE	Non-Persistent Transmission	https://doi.org/10.1094/PDIS-02-19-0398-RE
Dicistroviridae	Cripavirus	Rhopalosiphum padi virus	66834	Hemiptera	Aphididae	Rhopalosiphum	Rhopalosiphum padi	40932	NA	NA	https://www.proquest.com/openview/01bf50f2e4c86fd63f4de8498b05881a/1?pq-origsite=gscholar&cbl=18750	NA	NA
Solemoviridae	Enamovirus	Pea enation mosaic virus 1	193121	Hemiptera	Aphididae	Rhopalosiphum	Rhopalosiphum padi	40932	Cicer arietinum	3827	https://doi.org/10.1016/j.cois.2015.01.009	Circulative, Persistent Non-Propagative Transmission	https://doi.org/10.3390/plants9070895
Solemoviridae	Enamovirus	Pea enation mosaic virus 1	193121	Hemiptera	Aphididae	Rhopalosiphum	Rhopalosiphum padi	40932	Lathyrus odoratus	3859	https://doi.org/10.1016/j.cois.2015.01.009	Circulative, Persistent Non-Propagative Transmission	https://doi.org/10.3390/plants9070895
Solemoviridae	Enamovirus	Pea enation mosaic virus 1	193121	Hemiptera	Aphididae	Rhopalosiphum	Rhopalosiphum padi	40932	Lens culinaris	3864	https://doi.org/10.1016/j.cois.2015.01.009	Circulative, Persistent Non-Propagative Transmission	https://doi.org/10.3390/plants9070895
Solemoviridae	Enamovirus	Pea enation mosaic virus 1	193121	Hemiptera	Aphididae	Rhopalosiphum	Rhopalosiphum padi	40932	Pisum sativum	3888	https://doi.org/10.1016/j.cois.2015.01.009	Circulative, Persistent Non-Propagative Transmission	https://doi.org/10.3390/plants9070895
Solemoviridae	Enamovirus	Pea enation mosaic virus 1	193121	Hemiptera	Aphididae	Rhopalosiphum	Rhopalosiphum padi	40932	Vicia faba	3906	https://doi.org/10.1016/j.cois.2015.01.009	Circulative, Persistent Non-Propagative Transmission	https://doi.org/10.3390/plants9070895
Solemoviridae	Enamovirus	Pea enation mosaic virus 1	193121	Hemiptera	Aphididae	Rhopalosiphum	Rhopalosiphum padi	40932	Vicia sativa	3908	https://doi.org/10.1016/j.cois.2015.01.009	Circulative, Persistent Non-Propagative Transmission	https://doi.org/10.3390/plants9070895
Solemoviridae	Enamovirus	Pea enation mosaic virus 1	193121	Hemiptera	Aphididae	Rhopalosiphum	Rhopalosiphum padi	40932	Trifolium incarnatum	60916	https://doi.org/10.1016/j.cois.2015.01.009	Circulative, Persistent Non-Propagative Transmission	https://doi.org/10.3390/plants9070895
Solemoviridae	Enamovirus	Pea enation mosaic virus 1	193121	Hemiptera	Aphididae	Rhopalosiphum	Rhopalosiphum padi	40932	Medicago arabica	70936	https://doi.org/10.1016/j.cois.2015.01.009	Circulative, Persistent Non-Propagative Transmission	https://doi.org/10.3390/plants9070895
Solemoviridae	Polerovirus	Cereal yellow dwarf virus RPS	228582	Hemiptera	Aphididae	Rhopalosiphum	Rhopalosiphum padi	40932	Triticum aestivum	4565	https://doi.org/10.1371/journal.pone.0097038	Circulative, Persistent Non-Propagative Transmission	https://doi.org/10.1016/s1369-5266(00)00090-x
Solemoviridae	Polerovirus	Wheat yellow dwarf virus-GPV	572239	Hemiptera	Aphididae	Rhopalosiphum	Rhopalosiphum padi	40932	Triticum aestivum	4565	https://doi.org/10.1371/journal.pone.0097038	Circulative, Persistent Non-Propagative Transmission	https://doi.org/10.1016/s1369-5266(00)00090-x
Solemoviridae	Polerovirus	Wheat yellow dwarf virus	1054216	Hemiptera	Aphididae	Rhopalosiphum	Rhopalosiphum padi	40932	NA	NA	https://doi.org/10.1371/journal.pone.0097038	Circulative, Persistent Non-Propagative Transmission	https://doi.org/10.1016/s1369-5266(00)00090-x
Solemoviridae	Unclassified	Barley yellow dwarf virus GPV	2169980	Hemiptera	Aphididae	Rhopalosiphum	Rhopalosiphum padi	40932	NA	NA	https://doi.org/10.1371/journal.pone.0097038	Circulative, Persistent Non-Propagative Transmission	https://doi.org/10.1016/s1369-5266(00)00090-x
Tombusviridae	Luteovirus	Barley yellow dwarf virus PAS	2169985	Hemiptera	Aphididae	Rhopalosiphum	Rhopalosiphum padi	40932	Hordeum vulgare	4513	https://doi.org/10.1371/journal.pone.0097038	Circulative, Persistent Non-Propagative Transmission	https://doi.org/10.1016/s1369-5266(00)00090-x
Tombusviridae	Luteovirus	Barley yellow dwarf virus PAV	2169986	Hemiptera	Aphididae	Rhopalosiphum	Rhopalosiphum padi	40932	Avena sativa	4498	https://doi.org/10.1086/684114	Circulative, Persistent Non-Propagative Transmission	https://doi.org/10.1016/s1369-5266(00)00090-x
Tombusviridae	Luteovirus	Barley yellow dwarf virus PAV	2169986	Hemiptera	Aphididae	Rhopalosiphum	Rhopalosiphum padi	40932	Hordeum vulgare	4513	https://doi.org/10.1086/684114	Circulative, Persistent Non-Propagative Transmission	https://doi.org/10.1016/s1369-5266(00)00090-x
Tombusviridae	Luteovirus	Barley yellow dwarf virus PAV	2169986	Hemiptera	Aphididae	Rhopalosiphum	Rhopalosiphum padi	40932	Lolium multiflorum	4521	https://doi.org/10.1086/684114	Circulative, Persistent Non-Propagative Transmission	https://doi.org/10.1016/s1369-5266(00)00090-x
Tombusviridae	Luteovirus	Barley yellow dwarf virus PAV	2169986	Hemiptera	Aphididae	Rhopalosiphum	Rhopalosiphum padi	40932	Lolium perenne	4522	https://doi.org/10.1086/684114	Circulative, Persistent Non-Propagative Transmission	https://doi.org/10.1016/s1369-5266(00)00090-x
Tombusviridae	Luteovirus	Barley yellow dwarf virus PAV	2169986	Hemiptera	Aphididae	Rhopalosiphum	Rhopalosiphum padi	40932	Oryza sativa	4530	https://doi.org/10.1086/684114	Circulative, Persistent Non-Propagative Transmission	https://doi.org/10.1016/s1369-5266(00)00090-x
Tombusviridae	Luteovirus	Barley yellow dwarf virus PAV	2169986	Hemiptera	Aphididae	Rhopalosiphum	Rhopalosiphum padi	40932	Secale cereale	4550	https://doi.org/10.1086/684114	Circulative, Persistent Non-Propagative Transmission	https://doi.org/10.1016/s1369-5266(00)00090-x
Tombusviridae	Luteovirus	Barley yellow dwarf virus PAV	2169986	Hemiptera	Aphididae	Rhopalosiphum	Rhopalosiphum padi	40932	Triticum aestivum	4565	https://doi.org/10.1086/684114	Circulative, Persistent Non-Propagative Transmission	https://doi.org/10.1016/s1369-5266(00)00090-x
Tombusviridae	Luteovirus	Barley yellow dwarf virus PAV	2169986	Hemiptera	Aphididae	Rhopalosiphum	Rhopalosiphum padi	40932	Zea mays	4577	https://doi.org/10.1086/684114	Circulative, Persistent Non-Propagative Transmission	https://doi.org/10.1016/s1369-5266(00)00090-x
Tombusviridae	Luteovirus	Barley yellow dwarf virus PAV	2169986	Hemiptera	Aphididae	Rhopalosiphum	Rhopalosiphum padi	40932	Avena byzantina	146531	https://doi.org/10.1086/684114	Circulative, Persistent Non-Propagative Transmission	https://doi.org/10.1016/s1369-5266(00)00090-x
Solemoviridae	Polerovirus	Cereal yellow dwarf virus RPV	2170100	Hemiptera	Aphididae	Rhopalosiphum	Rhopalosiphum padi	40932	Bromus hordeaceus	52147	https://doi.org/10.1371/journal.pone.0097038	Circulative, Persistent Non-Propagative Transmission	https://doi.org/10.1016/s1369-5266(00)00090-x
Solemoviridae	Polerovirus	Cereal yellow dwarf virus RPV	2170100	Hemiptera	Aphididae	Rhopalosiphum	Rhopalosiphum padi	40932	Nassella pulchra	796700	https://doi.org/10.1371/journal.pone.0097038	Circulative, Persistent Non-Propagative Transmission	https://doi.org/10.1016/s1369-5266(00)00090-x
Tombusviridae	Luteovirus	Barley yellow dwarf virus	12037	Hemiptera	Aphididae	Rhopalosiphum	Rhopalosiphum maidis	43146	NA	NA	https://doi.org/10.1002/ps.6629； 10.1016/0042-6822(66)90103-6	Circulative, Persistent Non-Propagative Transmission	https://doi.org/10.1111/j.1364-3703.2004.00240.x
Potyviridae	Potyvirus	Soybean mosaic virus	12222	Hemiptera	Aphididae	Rhopalosiphum	Rhopalosiphum maidis	43146	Glycine max	3847	https://doi.org/10.1128/JVI.01781-18	Non-Persistent Transmission	https://doi.org/10.1111/j.1364-3703.2004.00240.x
Solemoviridae	Polerovirus	Maize yellow mosaic virus	1856642	Hemiptera	Aphididae	Rhopalosiphum	Rhopalosiphum maidis	43146	NA	NA	https://doi.org/10.1094/PDIS-09-19-2054-SC	Circulative, Persistent Non-Propagative Transmission	https://doi.org/10.1016/s1369-5266(00)00090-x
Tombusviridae	Luteovirus	Barley yellow dwarf virus	12037	Hemiptera	Aphididae	Sitobion	Sitobion avenae	44664	NA	NA	https://doi.org/10.1002/ps.6629; 10.1093/jee/toz162; 10.1093/jee/toaa104； 10.1007/s13744-014-0223-z	Circulative, Persistent Non-Propagative Transmission	https://doi.org/10.1111/j.1364-3703.2004.00240.x
Tombusviridae	Luteovirus	Barley yellow dwarf virus GAV	224578	Hemiptera	Aphididae	Sitobion	Sitobion avenae	44664	Avena sativa	4498	https://doi.org/10.3390/cells11040693	Circulative, Persistent Non-Propagative Transmission	https://doi.org/10.3390/cells11040693
Tombusviridae	Luteovirus	Barley yellow dwarf virus MAV	2169984	Hemiptera	Aphididae	Sitobion	Sitobion avenae	44664	Avena sativa	4498	https://doi.org/10.1128/JVI.01479-15	Circulative, Persistent Non-Propagative Transmission	https://doi.org/10.1016/s1369-5266(00)00090-x
Tombusviridae	Luteovirus	Barley yellow dwarf virus MAV	2169984	Hemiptera	Aphididae	Sitobion	Sitobion avenae	44664	Hordeum vulgare	4513	https://doi.org/10.1128/JVI.01479-15	Circulative, Persistent Non-Propagative Transmission	https://doi.org/10.1016/s1369-5266(00)00090-x
Tombusviridae	Luteovirus	Barley yellow dwarf virus MAV	2169984	Hemiptera	Aphididae	Sitobion	Sitobion avenae	44664	Lolium multiflorum	4521	https://doi.org/10.1128/JVI.01479-15	Circulative, Persistent Non-Propagative Transmission	https://doi.org/10.1016/s1369-5266(00)00090-x
Tombusviridae	Luteovirus	Barley yellow dwarf virus MAV	2169984	Hemiptera	Aphididae	Sitobion	Sitobion avenae	44664	Lolium perenne	4522	https://doi.org/10.1128/JVI.01479-15	Circulative, Persistent Non-Propagative Transmission	https://doi.org/10.1016/s1369-5266(00)00090-x
Tombusviridae	Luteovirus	Barley yellow dwarf virus MAV	2169984	Hemiptera	Aphididae	Sitobion	Sitobion avenae	44664	Oryza sativa	4530	https://doi.org/10.1128/JVI.01479-15	Circulative, Persistent Non-Propagative Transmission	https://doi.org/10.1016/s1369-5266(00)00090-x
Tombusviridae	Luteovirus	Barley yellow dwarf virus MAV	2169984	Hemiptera	Aphididae	Sitobion	Sitobion avenae	44664	Secale cereale	4550	https://doi.org/10.1128/JVI.01479-15	Circulative, Persistent Non-Propagative Transmission	https://doi.org/10.1016/s1369-5266(00)00090-x
Tombusviridae	Luteovirus	Barley yellow dwarf virus MAV	2169984	Hemiptera	Aphididae	Sitobion	Sitobion avenae	44664	Triticum aestivum	4565	https://doi.org/10.1128/JVI.01479-15	Circulative, Persistent Non-Propagative Transmission	https://doi.org/10.1016/s1369-5266(00)00090-x
Tombusviridae	Luteovirus	Barley yellow dwarf virus MAV	2169984	Hemiptera	Aphididae	Sitobion	Sitobion avenae	44664	Zea mays	4577	https://doi.org/10.1128/JVI.01479-15	Circulative, Persistent Non-Propagative Transmission	https://doi.org/10.1016/s1369-5266(00)00090-x
Tombusviridae	Luteovirus	Barley yellow dwarf virus MAV	2169984	Hemiptera	Aphididae	Sitobion	Sitobion avenae	44664	Avena byzantina	146531	https://doi.org/10.1128/JVI.01479-15	Circulative, Persistent Non-Propagative Transmission	https://doi.org/10.1016/s1369-5266(00)00090-x
Tombusviridae	Luteovirus	Barley yellow dwarf virus PAV	2169986	Hemiptera	Aphididae	Sitobion	Sitobion avenae	44664	Avena sativa	4498	https://doi.org/10.1086/684114	Circulative, Persistent Non-Propagative Transmission	https://doi.org/10.1016/s1369-5266(00)00090-x
Tombusviridae	Luteovirus	Barley yellow dwarf virus PAV	2169986	Hemiptera	Aphididae	Sitobion	Sitobion avenae	44664	Hordeum vulgare	4513	https://doi.org/10.1086/684114	Circulative, Persistent Non-Propagative Transmission	https://doi.org/10.1016/s1369-5266(00)00090-x
Tombusviridae	Luteovirus	Barley yellow dwarf virus PAV	2169986	Hemiptera	Aphididae	Sitobion	Sitobion avenae	44664	Lolium multiflorum	4521	https://doi.org/10.1086/684114	Circulative, Persistent Non-Propagative Transmission	https://doi.org/10.1016/s1369-5266(00)00090-x
Tombusviridae	Luteovirus	Barley yellow dwarf virus PAV	2169986	Hemiptera	Aphididae	Sitobion	Sitobion avenae	44664	Lolium perenne	4522	https://doi.org/10.1086/684114	Circulative, Persistent Non-Propagative Transmission	https://doi.org/10.1016/s1369-5266(00)00090-x
Tombusviridae	Luteovirus	Barley yellow dwarf virus PAV	2169986	Hemiptera	Aphididae	Sitobion	Sitobion avenae	44664	Oryza sativa	4530	https://doi.org/10.1086/684114	Circulative, Persistent Non-Propagative Transmission	https://doi.org/10.1016/s1369-5266(00)00090-x
Tombusviridae	Luteovirus	Barley yellow dwarf virus PAV	2169986	Hemiptera	Aphididae	Sitobion	Sitobion avenae	44664	Secale cereale	4550	https://doi.org/10.1086/684114	Circulative, Persistent Non-Propagative Transmission	https://doi.org/10.1016/s1369-5266(00)00090-x
Tombusviridae	Luteovirus	Barley yellow dwarf virus PAV	2169986	Hemiptera	Aphididae	Sitobion	Sitobion avenae	44664	Triticum aestivum	4565	https://doi.org/10.1086/684114	Circulative, Persistent Non-Propagative Transmission	https://doi.org/10.1016/s1369-5266(00)00090-x
Tombusviridae	Luteovirus	Barley yellow dwarf virus PAV	2169986	Hemiptera	Aphididae	Sitobion	Sitobion avenae	44664	Zea mays	4577	https://doi.org/10.1086/684114	Circulative, Persistent Non-Propagative Transmission	https://doi.org/10.1016/s1369-5266(00)00090-x
Tombusviridae	Luteovirus	Barley yellow dwarf virus PAV	2169986	Hemiptera	Aphididae	Sitobion	Sitobion avenae	44664	Avena byzantina	146531	https://doi.org/10.1086/684114	Circulative, Persistent Non-Propagative Transmission	https://doi.org/10.1016/s1369-5266(00)00090-x
Tospoviridae	Orthotospovirus	Orthotospovirus tomatomaculae	3052585	Diptera	Culicidae	Toxorhynchites	Toxorhynchites amboinensis	46208	NA	NA	https://karger.com/int/article-abstract/33/1/32/177018/Determination-of-Whether-Tomato-Spotted-Wilt-Virus	Circulative, Persistent-Propagative Transmission	https://doi.org/10.1016/j.virusres.2003.12.011; 10.339/cells11040693
Nodaviridae	Alphanodavirus	Flock House virus	12287	Coleoptera	Scarabaeidae	Costelytra	Costelytra zealandica	50579	Hordeum vulgare	4513	https://doi.org/10.1073/pnas.081288198	NA	NA
Caulimoviridae	Caulimovirus	Cauliflower mosaic virus	10641	Hemiptera	Aphididae	Brevicoryne	Brevicoryne brassicae	69196	Arabidopsis thaliana	3702	https://doi.org/10.1073/pnas.0706608104; 10.1099/vir.0.037887-0; 10.1111/1744-7917.12508	Non-Circulative, Semi-Persistent Transmission	https://doi.org/10.1099/vir.0.037887-0
Caulimoviridae	Caulimovirus	Cauliflower mosaic virus	10641	Hemiptera	Aphididae	Brevicoryne	Brevicoryne brassicae	69196	Brassica	3705	https://doi.org/10.1073/pnas.0706608104; 10.1099/vir.0.037887-0; 10.1111/1744-7917.12508	Non-Circulative, Semi-Persistent Transmission	https://doi.org/10.1099/vir.0.037887-0
Caulimoviridae	Caulimovirus	Cauliflower mosaic virus	10641	Hemiptera	Aphididae	Brevicoryne	Brevicoryne brassicae	69196	Raphanus	3725	https://doi.org/10.1073/pnas.0706608104; 10.1099/vir.0.037887-0; 10.1111/1744-7917.12508	Non-Circulative, Semi-Persistent Transmission	https://doi.org/10.1099/vir.0.037887-0
Potyviridae	Potyvirus	Turnip mosaic virus	12230	Hemiptera	Aphididae	Brevicoryne	Brevicoryne brassicae	69196	Brassica	3705	https://doi.org/10.1099/vir.0.037887-0	Non-Persistent Transmission	https://doi.org/10.1099/vir.0.037887-0
Potyviridae	Potyvirus	Turnip mosaic virus	12230	Hemiptera	Aphididae	Brevicoryne	Brevicoryne brassicae	69196	Capsella bursa-pastoris	3719	https://doi.org/10.1099/vir.0.037887-0	Non-Persistent Transmission	https://doi.org/10.1099/vir.0.037887-0
Potyviridae	Potyvirus	Turnip mosaic virus	12230	Hemiptera	Aphididae	Brevicoryne	Brevicoryne brassicae	69196	Stellaria media	13274	https://doi.org/10.1099/vir.0.037887-0	Non-Persistent Transmission	https://doi.org/10.1099/vir.0.037887-0
Potyviridae	Potyvirus	Turnip mosaic virus	12230	Hemiptera	Aphididae	Brevicoryne	Brevicoryne brassicae	69196	Calanthe	38206	https://doi.org/10.1099/vir.0.037887-0	Non-Persistent Transmission	https://doi.org/10.1099/vir.0.037887-0
Potyviridae	Potyvirus	Turnip mosaic virus	12230	Hemiptera	Aphididae	Brevicoryne	Brevicoryne brassicae	69196	Trifolium hybridum	74517	https://doi.org/10.1099/vir.0.037887-0	Non-Persistent Transmission	https://doi.org/10.1099/vir.0.037887-0
Potyviridae	Potyvirus	Turnip mosaic virus	12230	Hemiptera	Aphididae	Brevicoryne	Brevicoryne brassicae	69196	Alliaria petiolata	126270	https://doi.org/10.1099/vir.0.037887-0	Non-Persistent Transmission	https://doi.org/10.1099/vir.0.037887-0
Potyviridae	Potyvirus	Turnip mosaic virus	12230	Hemiptera	Aphididae	Brevicoryne	Brevicoryne brassicae	69196	Hesperis matronalis	264418	https://doi.org/10.1099/vir.0.037887-0	Non-Persistent Transmission	https://doi.org/10.1099/vir.0.037887-0
Solemoviridae	Polerovirus	Turnip yellows virus	131083	Hemiptera	Aphididae	Brevicoryne	Brevicoryne brassicae	69196	Spinacia oleracea	3562	https://doi.org/10.1111/1744-7917.12508	Circulative, Persistent Non-Propagative Transmission	https://doi.org/10.1111/j.1364-3703.2004.00258.x
Solemoviridae	Polerovirus	Turnip yellows virus	131083	Hemiptera	Aphididae	Brevicoryne	Brevicoryne brassicae	69196	Citrullus lanatus	3654	https://doi.org/10.1111/1744-7917.12508	Circulative, Persistent Non-Propagative Transmission	https://doi.org/10.1111/j.1364-3703.2004.00258.x
Solemoviridae	Polerovirus	Turnip yellows virus	131083	Hemiptera	Aphididae	Brevicoryne	Brevicoryne brassicae	69196	Cucumis sativus	3659	https://doi.org/10.1111/1744-7917.12508	Circulative, Persistent Non-Propagative Transmission	https://doi.org/10.1111/j.1364-3703.2004.00258.x
Solemoviridae	Polerovirus	Turnip yellows virus	131083	Hemiptera	Aphididae	Brevicoryne	Brevicoryne brassicae	69196	Cucurbita pepo	3663	https://doi.org/10.1111/1744-7917.12508	Circulative, Persistent Non-Propagative Transmission	https://doi.org/10.1111/j.1364-3703.2004.00258.x
Solemoviridae	Polerovirus	Turnip yellows virus	131083	Hemiptera	Aphididae	Brevicoryne	Brevicoryne brassicae	69196	Brassica napus subsp. rapifera	3709	https://doi.org/10.1111/1744-7917.12508	Circulative, Persistent Non-Propagative Transmission	https://doi.org/10.1111/j.1364-3703.2004.00258.x
Solemoviridae	Polerovirus	Turnip yellows virus	131083	Hemiptera	Aphididae	Brevicoryne	Brevicoryne brassicae	69196	Brassica nigra	3710	https://doi.org/10.1111/1744-7917.12508	Circulative, Persistent Non-Propagative Transmission	https://doi.org/10.1111/j.1364-3703.2004.00258.x
Solemoviridae	Polerovirus	Turnip yellows virus	131083	Hemiptera	Aphididae	Brevicoryne	Brevicoryne brassicae	69196	Brassica oleracea var. botrytis	3715	https://doi.org/10.1111/1744-7917.12508	Circulative, Persistent Non-Propagative Transmission	https://doi.org/10.1111/j.1364-3703.2004.00258.x
Solemoviridae	Polerovirus	Turnip yellows virus	131083	Hemiptera	Aphididae	Brevicoryne	Brevicoryne brassicae	69196	Brassica oleracea var. capitata	3716	https://doi.org/10.1111/1744-7917.12508	Circulative, Persistent Non-Propagative Transmission	https://doi.org/10.1111/j.1364-3703.2004.00258.x
Solemoviridae	Polerovirus	Turnip yellows virus	131083	Hemiptera	Aphididae	Brevicoryne	Brevicoryne brassicae	69196	Crambe hispanica subsp. abyssinica	3721	https://doi.org/10.1111/1744-7917.12508	Circulative, Persistent Non-Propagative Transmission	https://doi.org/10.1111/j.1364-3703.2004.00258.x
Solemoviridae	Polerovirus	Turnip yellows virus	131083	Hemiptera	Aphididae	Brevicoryne	Brevicoryne brassicae	69196	Raphanus sativus	3726	https://doi.org/10.1111/1744-7917.12508	Circulative, Persistent Non-Propagative Transmission	https://doi.org/10.1111/j.1364-3703.2004.00258.x
Solemoviridae	Polerovirus	Turnip yellows virus	131083	Hemiptera	Aphididae	Brevicoryne	Brevicoryne brassicae	69196	Cicer arietinum	3827	https://doi.org/10.1111/1744-7917.12508	Circulative, Persistent Non-Propagative Transmission	https://doi.org/10.1111/j.1364-3703.2004.00258.x
Solemoviridae	Polerovirus	Turnip yellows virus	131083	Hemiptera	Aphididae	Brevicoryne	Brevicoryne brassicae	69196	Glycine max	3847	https://doi.org/10.1111/1744-7917.12508	Circulative, Persistent Non-Propagative Transmission	https://doi.org/10.1111/j.1364-3703.2004.00258.x
Solemoviridae	Polerovirus	Turnip yellows virus	131083	Hemiptera	Aphididae	Brevicoryne	Brevicoryne brassicae	69196	Pisum sativum	3888	https://doi.org/10.1111/1744-7917.12508	Circulative, Persistent Non-Propagative Transmission	https://doi.org/10.1111/j.1364-3703.2004.00258.x
Solemoviridae	Polerovirus	Turnip yellows virus	131083	Hemiptera	Aphididae	Brevicoryne	Brevicoryne brassicae	69196	Trifolium subterraneum	3900	https://doi.org/10.1111/1744-7917.12508	Circulative, Persistent Non-Propagative Transmission	https://doi.org/10.1111/j.1364-3703.2004.00258.x
Solemoviridae	Polerovirus	Turnip yellows virus	131083	Hemiptera	Aphididae	Brevicoryne	Brevicoryne brassicae	69196	Vicia faba	3906	https://doi.org/10.1111/1744-7917.12508	Circulative, Persistent Non-Propagative Transmission	https://doi.org/10.1111/j.1364-3703.2004.00258.x
Solemoviridae	Polerovirus	Turnip yellows virus	131083	Hemiptera	Aphididae	Brevicoryne	Brevicoryne brassicae	69196	Capsicum annuum	4072	https://doi.org/10.1111/1744-7917.12508	Circulative, Persistent Non-Propagative Transmission	https://doi.org/10.1111/j.1364-3703.2004.00258.x
Solemoviridae	Polerovirus	Turnip yellows virus	131083	Hemiptera	Aphididae	Brevicoryne	Brevicoryne brassicae	69196	Solanum lycopersicum	4081	https://doi.org/10.1111/1744-7917.12508	Circulative, Persistent Non-Propagative Transmission	https://doi.org/10.1111/j.1364-3703.2004.00258.x
Solemoviridae	Polerovirus	Turnip yellows virus	131083	Hemiptera	Aphididae	Brevicoryne	Brevicoryne brassicae	69196	Helianthus annuus	4232	https://doi.org/10.1111/1744-7917.12508	Circulative, Persistent Non-Propagative Transmission	https://doi.org/10.1111/j.1364-3703.2004.00258.x
Solemoviridae	Polerovirus	Turnip yellows virus	131083	Hemiptera	Aphididae	Brevicoryne	Brevicoryne brassicae	69196	Lactuca sativa	4236	https://doi.org/10.1111/1744-7917.12508	Circulative, Persistent Non-Propagative Transmission	https://doi.org/10.1111/j.1364-3703.2004.00258.x
Solemoviridae	Polerovirus	Turnip yellows virus	131083	Hemiptera	Aphididae	Brevicoryne	Brevicoryne brassicae	69196	Brassica rapa subsp. rapa	51350	https://doi.org/10.1111/1744-7917.12508	Circulative, Persistent Non-Propagative Transmission	https://doi.org/10.1111/j.1364-3703.2004.00258.x
Solemoviridae	Polerovirus	Turnip yellows virus	131083	Hemiptera	Aphididae	Brevicoryne	Brevicoryne brassicae	69196	Phlox drummondii	103529	https://doi.org/10.1111/1744-7917.12508	Circulative, Persistent Non-Propagative Transmission	https://doi.org/10.1111/j.1364-3703.2004.00258.x
Solemoviridae	Polerovirus	Turnip yellows virus	131083	Hemiptera	Aphididae	Brevicoryne	Brevicoryne brassicae	69196	Brassica napus var. napus	138011	https://doi.org/10.1111/1744-7917.12508	Circulative, Persistent Non-Propagative Transmission	https://doi.org/10.1111/j.1364-3703.2004.00258.x
Solemoviridae	Polerovirus	Turnip yellows virus	131083	Hemiptera	Aphididae	Brevicoryne	Brevicoryne brassicae	69196	Beta vulgaris	161934	https://doi.org/10.1111/1744-7917.12508	Circulative, Persistent Non-Propagative Transmission	https://doi.org/10.1111/j.1364-3703.2004.00258.x
Iflaviridae	Iflavirus	Brevicoryne brassicae virus	1993638	Hemiptera	Aphididae	Brevicoryne	Brevicoryne brassicae	69196	NA	NA	https://www.proquest.com/openview/01bf50f2e4c86fd63f4de8498b05881a/1?pq-origsite=gscholar&cbl=18750	NA	NA
Tymoviridae	Marafivirus	Maize rayado fino virus	59749	Hemiptera	Cicadellidae	Dalbulus	Dalbulus maidis	74065	Zea mays	4577	https://doi.org/10.1111/j.1744-7348.1973.tb00935.x	Circulative, Persistent-Propagative Transmission	https://doi.org/10.1016/s1369-5266(00)00090-x
Tymoviridae	Tymovirus	Turnip yellow mosaic virus	12154	Coleoptera	Chrysomelidae	Phaedon	Phaedon cochleariae	80249	Brassica	3705	https://doi.org/10.1016/s0065-3527(08)60879-9	Circulative, Persistent Non-Propagative Transmission	https://doi.org/10.1016/s1369-5266(00)00090-x
Tymoviridae	Tymovirus	Turnip yellow mosaic virus	12154	Coleoptera	Chrysomelidae	Phaedon	Phaedon cochleariae	80249	Brassica rapa subsp. pekinensis	51351	https://doi.org/10.1016/s0065-3527(08)60879-9	Circulative, Persistent Non-Propagative Transmission	https://doi.org/10.1016/s1369-5266(00)00090-x
Tymoviridae	Tymovirus	Turnip yellow mosaic virus	12154	Coleoptera	Chrysomelidae	Phaedon	Phaedon cochleariae	80249	Cardamine lilacina	82359	https://doi.org/10.1016/s0065-3527(08)60879-9	Circulative, Persistent Non-Propagative Transmission	https://doi.org/10.1016/s1369-5266(00)00090-x
Closteroviridae	Closterovirus	Citrus tristeza virus	12162	Hemiptera	Aphididae	Aphis	Aphis gossypii	80765	Passiflora	3684	https://doi.org/10.3390/v12101131	Non-Circulative, Semi-Persistent Transmission	https://doi.org/10.3390/v12101131
Closteroviridae	Closterovirus	Citrus tristeza virus	12162	Hemiptera	Aphididae	Aphis	Aphis gossypii	80765	Citrus x paradisi	37656	https://doi.org/10.3390/v12101131	Non-Circulative, Semi-Persistent Transmission	https://doi.org/10.3390/v12101131
Closteroviridae	Closterovirus	Citrus tristeza virus	12162	Hemiptera	Aphididae	Aphis	Aphis gossypii	80765	Citrus reticulata	85571	https://doi.org/10.3390/v12101131	Non-Circulative, Semi-Persistent Transmission	https://doi.org/10.3390/v12101131
Closteroviridae	Closterovirus	Citrus tristeza virus	12162	Hemiptera	Aphididae	Aphis	Aphis gossypii	80765	Citrus aurantiifolia	159033	https://doi.org/10.3390/v12101131	Non-Circulative, Semi-Persistent Transmission	https://doi.org/10.3390/v12101131
Closteroviridae	Closterovirus	Citrus tristeza virus	12162	Hemiptera	Aphididae	Aphis	Aphis gossypii	80765	Pamburus missionis	159062	https://doi.org/10.3390/v12101131	Non-Circulative, Semi-Persistent Transmission	https://doi.org/10.3390/v12101131
Closteroviridae	Closterovirus	Citrus tristeza virus	12162	Hemiptera	Aphididae	Aphis	Aphis gossypii	80765	Afraegle paniculata	231460	https://doi.org/10.3390/v12101131	Non-Circulative, Semi-Persistent Transmission	https://doi.org/10.3390/v12101131
Potyviridae	Potyvirus	Papaya ringspot virus	12205	Hemiptera	Aphididae	Aphis	Aphis gossypii	80765	Carica papaya	3649	https://doi.org/10.1038/s41598-019-39256-5	Non-Persistent Transmission	https://doi.org/10.1038/s41598-019-39256-5
Potyviridae	Potyvirus	Plum pox virus	12211	Hemiptera	Aphididae	Aphis	Aphis gossypii	80765	Prunus domestica	3758	https://doi.org/10.3390/life10080143	Non-Persistent Transmission	https://doi.org/10.1111/j.1364-3703.2004.00240.x
Potyviridae	Potyvirus	Plum pox virus	12211	Hemiptera	Aphididae	Aphis	Aphis gossypii	80765	Prunus persica	3760	https://doi.org/10.3390/life10080143	Non-Persistent Transmission	https://doi.org/10.1111/j.1364-3703.2004.00240.x
Potyviridae	Potyvirus	Plum pox virus	12211	Hemiptera	Aphididae	Aphis	Aphis gossypii	80765	Prunus cerasifera	36595	https://doi.org/10.3390/life10080143	Non-Persistent Transmission	https://doi.org/10.1111/j.1364-3703.2004.00240.x
Potyviridae	Potyvirus	Plum pox virus	12211	Hemiptera	Aphididae	Aphis	Aphis gossypii	80765	Prunus armeniaca	36596	https://doi.org/10.3390/life10080143	Non-Persistent Transmission	https://doi.org/10.1111/j.1364-3703.2004.00240.x
Potyviridae	Potyvirus	Plum pox virus	12211	Hemiptera	Aphididae	Aphis	Aphis gossypii	80765	Prunus salicina	88123	https://doi.org/10.3390/life10080143	Non-Persistent Transmission	https://doi.org/10.1111/j.1364-3703.2004.00240.x
Potyviridae	Potyvirus	Plum pox virus	12211	Hemiptera	Aphididae	Aphis	Aphis gossypii	80765	Prunus glandulosa	105665	https://doi.org/10.3390/life10080143	Non-Persistent Transmission	https://doi.org/10.1111/j.1364-3703.2004.00240.x
Potyviridae	Potyvirus	Plum pox virus	12211	Hemiptera	Aphididae	Aphis	Aphis gossypii	80765	Prunus spinosa	114937	https://doi.org/10.3390/life10080143	Non-Persistent Transmission	https://doi.org/10.1111/j.1364-3703.2004.00240.x
Potyviridae	Potyvirus	Tobacco etch virus	12227	Hemiptera	Aphididae	Aphis	Aphis gossypii	80765	Capsicum annuum	4072	https://doi.org/10.1099/0022-1317-79-6-1519	Non-Persistent Transmission	https://doi.org/10.1111/j.1364-3703.2004.00240.x
Potyviridae	Potyvirus	Tobacco etch virus	12227	Hemiptera	Aphididae	Aphis	Aphis gossypii	80765	Datura stramonium	4076	https://doi.org/10.1099/0022-1317-79-6-1519	Non-Persistent Transmission	https://doi.org/10.1111/j.1364-3703.2004.00240.x
Potyviridae	Potyvirus	Tobacco etch virus	12227	Hemiptera	Aphididae	Aphis	Aphis gossypii	80765	Solanum lycopersicum	4081	https://doi.org/10.1099/0022-1317-79-6-1519	Non-Persistent Transmission	https://doi.org/10.1111/j.1364-3703.2004.00240.x
Potyviridae	Potyvirus	Tobacco etch virus	12227	Hemiptera	Aphididae	Aphis	Aphis gossypii	80765	Nicotiana tabacum	4097	https://doi.org/10.1099/0022-1317-79-6-1519	Non-Persistent Transmission	https://doi.org/10.1111/j.1364-3703.2004.00240.x
Potyviridae	Potyvirus	Tobacco etch virus	12227	Hemiptera	Aphididae	Aphis	Aphis gossypii	80765	Physalis	24663	https://doi.org/10.1099/0022-1317-79-6-1519	Non-Persistent Transmission	https://doi.org/10.1111/j.1364-3703.2004.00240.x
Potyviridae	Potyvirus	Tobacco etch virus	12227	Hemiptera	Aphididae	Aphis	Aphis gossypii	80765	Cassia	53851	https://doi.org/10.1099/0022-1317-79-6-1519	Non-Persistent Transmission	https://doi.org/10.1111/j.1364-3703.2004.00240.x
Potyviridae	Potyvirus	Turnip mosaic virus	12230	Hemiptera	Aphididae	Aphis	Aphis gossypii	80765	Brassica	3705	https://doi.org/10.1099/0022-1317-79-6-1519	Non-Persistent Transmission	https://doi.org/10.1111/j.1364-3703.2004.00240.x
Potyviridae	Potyvirus	Turnip mosaic virus	12230	Hemiptera	Aphididae	Aphis	Aphis gossypii	80765	Capsella bursa-pastoris	3719	https://doi.org/10.1099/0022-1317-79-6-1519	Non-Persistent Transmission	https://doi.org/10.1111/j.1364-3703.2004.00240.x
Potyviridae	Potyvirus	Turnip mosaic virus	12230	Hemiptera	Aphididae	Aphis	Aphis gossypii	80765	Stellaria media	13274	https://doi.org/10.1099/0022-1317-79-6-1519	Non-Persistent Transmission	https://doi.org/10.1111/j.1364-3703.2004.00240.x
Potyviridae	Potyvirus	Turnip mosaic virus	12230	Hemiptera	Aphididae	Aphis	Aphis gossypii	80765	Calanthe	38206	https://doi.org/10.1099/0022-1317-79-6-1519	Non-Persistent Transmission	https://doi.org/10.1111/j.1364-3703.2004.00240.x
Potyviridae	Potyvirus	Turnip mosaic virus	12230	Hemiptera	Aphididae	Aphis	Aphis gossypii	80765	Trifolium hybridum	74517	https://doi.org/10.1099/0022-1317-79-6-1519	Non-Persistent Transmission	https://doi.org/10.1111/j.1364-3703.2004.00240.x
Potyviridae	Potyvirus	Turnip mosaic virus	12230	Hemiptera	Aphididae	Aphis	Aphis gossypii	80765	Alliaria petiolata	126270	https://doi.org/10.1099/0022-1317-79-6-1519	Non-Persistent Transmission	https://doi.org/10.1111/j.1364-3703.2004.00240.x
Potyviridae	Potyvirus	Turnip mosaic virus	12230	Hemiptera	Aphididae	Aphis	Aphis gossypii	80765	Hesperis matronalis	264418	https://doi.org/10.1099/0022-1317-79-6-1519	Non-Persistent Transmission	https://doi.org/10.1111/j.1364-3703.2004.00240.x
Potyviridae	Potyvirus	Zucchini yellow mosaic virus	12232	Hemiptera	Aphididae	Aphis	Aphis gossypii	80765	Cucurbita pepo	3663	https://doi.org/10.1098/rspb.2012.2959; 10.1111/1744-7917.12470	Non-Persistent Transmission	https://doi.org/10.1016/s1369-5266(00)00090-x; 10.1002/ps.645
Potyviridae	Potyvirus	Zucchini yellow mosaic virus	12232	Hemiptera	Aphididae	Aphis	Aphis gossypii	80765	Luffa aegyptiaca	3670	https://doi.org/10.1098/rspb.2012.2959; 10.1111/1744-7917.12470	Non-Persistent Transmission	https://doi.org/10.1016/s1369-5266(00)00090-x; 10.1002/ps.645
Bromoviridae	Cucumovirus	Cucumber mosaic virus	12305	Hemiptera	Aphididae	Aphis	Aphis gossypii	80765	Cucumis melo	3656	https://doi.org/10.1016/j.virusres.2013.12.012; 10.1128/JVI.00568-06	Non-Persistent Transmission	https://doi.org/10.1016/j.virusres.2013.12.012；10.3390/v8080225; 10.1128/JVI.00568-06
Bromoviridae	Cucumovirus	Cucumber mosaic virus	12305	Hemiptera	Aphididae	Aphis	Aphis gossypii	80765	Cucurbita pepo	3663	https://doi.org/10.1016/j.virusres.2013.12.012; 10.1128/JVI.00568-06	Non-Persistent Transmission	https://doi.org/10.1016/j.virusres.2013.12.012；10.3390/v8080225; 10.1128/JVI.00568-06
Bromoviridae	Cucumovirus	Cucumber mosaic virus	12305	Hemiptera	Aphididae	Aphis	Aphis gossypii	80765	Nicotiana tabacum	4097	https://doi.org/10.1016/j.virusres.2013.12.012; 10.1128/JVI.00568-06	Non-Persistent Transmission	https://doi.org/10.1016/j.virusres.2013.12.012；10.3390/v8080225; 10.1128/JVI.00568-06
Potyviridae	Potyvirus	Sweet potato feathery mottle virus	12844	Hemiptera	Aphididae	Aphis	Aphis gossypii	80765	Ipomoea batatas	4120	https://doi.org/10.1016/bs.aivir.2014.10.005	Non-Persistent Transmission	https://doi.org/10.1016/bs.aivir.2014.10.005
Potyviridae	Potyvirus	Sweet potato feathery mottle virus	12844	Hemiptera	Aphididae	Aphis	Aphis gossypii	80765	Ipomoea nil	35883	https://doi.org/10.1016/bs.aivir.2014.10.005	Non-Persistent Transmission	https://doi.org/10.1016/bs.aivir.2014.10.005
Solemoviridae	Polerovirus	Cucurbit aphid-borne yellows virus	91753	Hemiptera	Aphididae	Aphis	Aphis gossypii	80765	Cucurbita	3660	https://doi.org/10.1094/PHYTO-11-12-0280-R	Circulative, Persistent Non-Propagative Transmission	https://doi.org/10.1094/PHYTO-11-12-0280-R
Potyviridae	Potyvirus	Watermelon mosaic virus	146500	Hemiptera	Aphididae	Aphis	Aphis gossypii	80765	Cucurbita	3660	https://doi.org/10.1098/rspb.2012.2959	Non-Persistent Transmission	https://doi.org/10.1111/j.1364-3703.2004.00240.x
Potyviridae	Potyvirus	Watermelon mosaic virus	146500	Hemiptera	Aphididae	Aphis	Aphis gossypii	80765	Cucurbita pepo var. melopepo	3665	https://doi.org/10.1098/rspb.2012.2959	Non-Persistent Transmission	https://doi.org/10.1111/j.1364-3703.2004.00240.x
Potyviridae	Potyvirus	Watermelon mosaic virus	146500	Hemiptera	Aphididae	Aphis	Aphis gossypii	80765	Pisum sativum	3888	https://doi.org/10.1098/rspb.2012.2959	Non-Persistent Transmission	https://doi.org/10.1111/j.1364-3703.2004.00240.x
Potyviridae	Potyvirus	Watermelon mosaic virus	146500	Hemiptera	Aphididae	Aphis	Aphis gossypii	80765	Vanilla	51238	https://doi.org/10.1098/rspb.2012.2959	Non-Persistent Transmission	https://doi.org/10.1111/j.1364-3703.2004.00240.x
Potyviridae	Potyvirus	Watermelon mosaic virus	146500	Hemiptera	Aphididae	Aphis	Aphis gossypii	80765	Orchis	59331	https://doi.org/10.1098/rspb.2012.2959	Non-Persistent Transmission	https://doi.org/10.1111/j.1364-3703.2004.00240.x
Potyviridae	Potyvirus	Watermelon mosaic virus	146500	Hemiptera	Aphididae	Aphis	Aphis gossypii	80765	Citrullus lanatus subsp. vulgaris	260674	https://doi.org/10.1098/rspb.2012.2959	Non-Persistent Transmission	https://doi.org/10.1111/j.1364-3703.2004.00240.x
Potyviridae	Potyvirus	Watermelon mosaic virus	146500	Hemiptera	Aphididae	Aphis	Aphis gossypii	80765	Habenaria radiata	342001	https://doi.org/10.1098/rspb.2012.2959	Non-Persistent Transmission	https://doi.org/10.1111/j.1364-3703.2004.00240.x
Solemoviridae	Polerovirus	Cotton leafroll dwarf virus	312295	Hemiptera	Aphididae	Aphis	Aphis gossypii	80765	Gossypium hirsutum	3635	https://doi.org/10.56454/efdp8347	Circulative, Persistent Non-Propagative Transmission	https://doi.org/10.1016/s1369-5266(00)00090-x
Solemoviridae	Polerovirus	Pepper vein yellows virus	909827	Hemiptera	Aphididae	Aphis	Aphis gossypii	80765	Capsicum annuum	4072	https://doi.org/10.1128/JVI.00488-19	Circulative, Persistent Non-Propagative Transmission	https://doi.org/10.1016/s1369-5266(00)00090-x
Geminiviridae	Begomovirus	Tomato yellow leaf curl virus	10832	Hemiptera	Aleyrodidae	Trialeurodes	Trialeurodes vaporariorum	88556	Phaseolus vulgaris	3885	https://doi.org/10.1002/arch.21517	Circulative, Persistent Non-Propagative Transmission	https://doi.org/10.1002/arch.21517
Geminiviridae	Begomovirus	Tomato yellow leaf curl virus	10832	Hemiptera	Aleyrodidae	Trialeurodes	Trialeurodes vaporariorum	88556	Capsicum annuum	4072	https://doi.org/10.1002/arch.21517	Circulative, Persistent Non-Propagative Transmission	https://doi.org/10.1002/arch.21517
Geminiviridae	Begomovirus	Tomato yellow leaf curl virus	10832	Hemiptera	Aleyrodidae	Trialeurodes	Trialeurodes vaporariorum	88556	Solanum lycopersicum	4081	https://doi.org/10.1002/arch.21517	Circulative, Persistent Non-Propagative Transmission	https://doi.org/10.1002/arch.21517
Geminiviridae	Begomovirus	Tomato yellow leaf curl virus	10832	Hemiptera	Aleyrodidae	Trialeurodes	Trialeurodes vaporariorum	88556	Nicotiana benthamiana	4100	https://doi.org/10.1002/arch.21517	Circulative, Persistent Non-Propagative Transmission	https://doi.org/10.1002/arch.21517
Geminiviridae	Begomovirus	Tomato yellow leaf curl virus	10832	Hemiptera	Aleyrodidae	Trialeurodes	Trialeurodes vaporariorum	88556	Malva parviflora	145753	https://doi.org/10.1002/arch.21517	Circulative, Persistent Non-Propagative Transmission	https://doi.org/10.1002/arch.21517
Geminiviridae	Begomovirus	Tomato yellow leaf curl virus	10832	Hemiptera	Aleyrodidae	Trialeurodes	Trialeurodes vaporariorum	88556	Cynanchum acutum	185024	https://doi.org/10.1002/arch.21517	Circulative, Persistent Non-Propagative Transmission	https://doi.org/10.1002/arch.21517
Pospiviroidae	Apscaviroid	Apple scar skin viroid	12895	Hemiptera	Aleyrodidae	Trialeurodes	Trialeurodes vaporariorum	88556	Malus domestica	3750	https://doi.org/10.1080/15476286.2015.1086863	Persistent, circulative	https://doi.org/10.1016/0923-2516(91)90015-U
Closteroviridae	Crinivirus	Tomato infectious chlorosis virus	52135	Hemiptera	Aleyrodidae	Trialeurodes	Trialeurodes vaporariorum	88556	Solanum lycopersicum	4081	https://doi.org/10.1038/s41598-021-85902-2	Non-Circulative, Semi-Persistent Transmission	https://doi.org/10.1111/j.1364-3703.2004.00240.x
Closteroviridae	Crinivirus	Tomato infectious chlorosis virus	52135	Hemiptera	Aleyrodidae	Trialeurodes	Trialeurodes vaporariorum	88556	Nicotiana benthamiana	4100	https://doi.org/10.1038/s41598-021-85902-2	Non-Circulative, Semi-Persistent Transmission	https://doi.org/10.1111/j.1364-3703.2004.00240.x
Closteroviridae	Crinivirus	Tomato infectious chlorosis virus	52135	Hemiptera	Aleyrodidae	Trialeurodes	Trialeurodes vaporariorum	88556	Nicotiana clevelandii	81866	https://doi.org/10.1038/s41598-021-85902-2	Non-Circulative, Semi-Persistent Transmission	https://doi.org/10.1111/j.1364-3703.2004.00240.x
Closteroviridae	Crinivirus	Tomato infectious chlorosis virus	52135	Hemiptera	Aleyrodidae	Trialeurodes	Trialeurodes vaporariorum	88556	Physalis acutifolia	304134	https://doi.org/10.1038/s41598-021-85902-2	Non-Circulative, Semi-Persistent Transmission	https://doi.org/10.1111/j.1364-3703.2004.00240.x
Closteroviridae	Crinivirus	Tomato chlorosis virus	67754	Hemiptera	Aleyrodidae	Trialeurodes	Trialeurodes vaporariorum	88556	Solanum lycopersicum	4081	https://doi.org/10.1111/mpp.12847	Non-Circulative, Semi-Persistent Transmission	https://doi.org/10.3389/fphys.2019.00302；10.3390/v8080225; 10.1111/mpp.12847; 10.339/cells11040693
Closteroviridae	Crinivirus	Beet pseudoyellows virus	72750	Hemiptera	Aleyrodidae	Trialeurodes	Trialeurodes vaporariorum	88556	Fragaria x ananassa	3747	https://doi.org/10.1038/s41598-021-85902-2	Non-Circulative, Semi-Persistent Transmission	https://doi.org/10.1111/j.1364-3703.2004.00240.x
Closteroviridae	Crinivirus	Beet pseudoyellows virus	72750	Hemiptera	Aleyrodidae	Trialeurodes	Trialeurodes vaporariorum	88556	Nicotiana benthamiana	4100	https://doi.org/10.1038/s41598-021-85902-2	Non-Circulative, Semi-Persistent Transmission	https://doi.org/10.1111/j.1364-3703.2004.00240.x
Closteroviridae	Crinivirus	Beet pseudoyellows virus	72750	Hemiptera	Aleyrodidae	Trialeurodes	Trialeurodes vaporariorum	88556	Fragaria vesca	57918	https://doi.org/10.1038/s41598-021-85902-2	Non-Circulative, Semi-Persistent Transmission	https://doi.org/10.1111/j.1364-3703.2004.00240.x
Closteroviridae	Crinivirus	Beet pseudoyellows virus	72750	Hemiptera	Aleyrodidae	Trialeurodes	Trialeurodes vaporariorum	88556	Fragaria virginiana	101015	https://doi.org/10.1038/s41598-021-85902-2	Non-Circulative, Semi-Persistent Transmission	https://doi.org/10.1111/j.1364-3703.2004.00240.x
Closteroviridae	Crinivirus	Beet pseudoyellows virus	72750	Hemiptera	Aleyrodidae	Trialeurodes	Trialeurodes vaporariorum	88556	Beta vulgaris	161934	https://doi.org/10.1038/s41598-021-85902-2	Non-Circulative, Semi-Persistent Transmission	https://doi.org/10.1111/j.1364-3703.2004.00240.x
Closteroviridae	Crinivirus	Potato yellow vein virus	103881	Hemiptera	Aleyrodidae	Trialeurodes	Trialeurodes vaporariorum	88556	Solanum tuberosum subsp. andigenum	80418	https://doi.org/10.1038/s41598-021-85902-2	Non-Circulative, Semi-Persistent Transmission	https://doi.org/10.1111/j.1364-3703.2004.00240.x
Closteroviridae	Crinivirus	Strawberry pallidosis-associated virus	227507	Hemiptera	Aleyrodidae	Trialeurodes	Trialeurodes vaporariorum	88556	Fragaria x ananassa	3747	https://doi.org/10.1038/s41598-021-85902-2	Non-Circulative, Semi-Persistent Transmission	https://doi.org/10.1111/j.1364-3703.2004.00240.x
Secoviridae	Torradovirus	Tomato torrado virus	370833	Hemiptera	Aleyrodidae	Trialeurodes	Trialeurodes vaporariorum	88556	Capsicum annuum	4072	https://doi.org/10.1016/j.virusres.2013.12.003	Non-Circulative, Semi-Persistent Transmission	https://doi.org/10.1016/j.virusres.2013.12.003
Secoviridae	Torradovirus	Tomato torrado virus	370833	Hemiptera	Aleyrodidae	Trialeurodes	Trialeurodes vaporariorum	88556	Solanum lycopersicum	4081	https://doi.org/10.1016/j.virusres.2013.12.003	Non-Circulative, Semi-Persistent Transmission	https://doi.org/10.1016/j.virusres.2013.12.003
Secoviridae	Torradovirus	Tomato torrado virus	370833	Hemiptera	Aleyrodidae	Trialeurodes	Trialeurodes vaporariorum	88556	Nicotiana tabacum	4097	https://doi.org/10.1016/j.virusres.2013.12.003	Non-Circulative, Semi-Persistent Transmission	https://doi.org/10.1016/j.virusres.2013.12.003
Secoviridae	Torradovirus	Tomato torrado virus	370833	Hemiptera	Aleyrodidae	Trialeurodes	Trialeurodes vaporariorum	88556	Nicotiana benthamiana	4100	https://doi.org/10.1016/j.virusres.2013.12.003	Non-Circulative, Semi-Persistent Transmission	https://doi.org/10.1016/j.virusres.2013.12.003
Secoviridae	Torradovirus	Tomato torrado virus	370833	Hemiptera	Aleyrodidae	Trialeurodes	Trialeurodes vaporariorum	88556	Solanum melongena	4111	https://doi.org/10.1016/j.virusres.2013.12.003	Non-Circulative, Semi-Persistent Transmission	https://doi.org/10.1016/j.virusres.2013.12.003
Secoviridae	Torradovirus	Tomato torrado virus	370833	Hemiptera	Aleyrodidae	Trialeurodes	Trialeurodes vaporariorum	88556	Solanum tuberosum	4113	https://doi.org/10.1016/j.virusres.2013.12.003	Non-Circulative, Semi-Persistent Transmission	https://doi.org/10.1016/j.virusres.2013.12.003
Secoviridae	Torradovirus	Tomato torrado virus	370833	Hemiptera	Aleyrodidae	Trialeurodes	Trialeurodes vaporariorum	88556	Nicotiana glutinosa	35889	https://doi.org/10.1016/j.virusres.2013.12.003	Non-Circulative, Semi-Persistent Transmission	https://doi.org/10.1016/j.virusres.2013.12.003
Secoviridae	Torradovirus	Tomato marchitez virus	470166	Hemiptera	Aleyrodidae	Trialeurodes	Trialeurodes vaporariorum	88556	Solanum lycopersicum	4081	https://doi.org/10.1016/j.virusres.2013.12.003	Non-Circulative, Semi-Persistent Transmission	https://doi.org/10.1016/j.virusres.2013.12.003
Secoviridae	Torradovirus	Tomato marchitez virus	470166	Hemiptera	Aleyrodidae	Trialeurodes	Trialeurodes vaporariorum	88556	Nicotiana benthamiana	4100	https://doi.org/10.1016/j.virusres.2013.12.003	Non-Circulative, Semi-Persistent Transmission	https://doi.org/10.1016/j.virusres.2013.12.003
Secoviridae	Torradovirus	Tomato marchitez virus	470166	Hemiptera	Aleyrodidae	Trialeurodes	Trialeurodes vaporariorum	88556	Nicotiana glutinosa	35889	https://doi.org/10.1016/j.virusres.2013.12.003	Non-Circulative, Semi-Persistent Transmission	https://doi.org/10.1016/j.virusres.2013.12.003
Secoviridae	Torradovirus	Tomato marchitez virus	470166	Hemiptera	Aleyrodidae	Trialeurodes	Trialeurodes vaporariorum	88556	Physalis pubescens	300354	https://doi.org/10.1016/j.virusres.2013.12.003	Non-Circulative, Semi-Persistent Transmission	https://doi.org/10.1016/j.virusres.2013.12.003
Secoviridae	Torradovirus	Tomato chocolate virus	626985	Hemiptera	Aleyrodidae	Trialeurodes	Trialeurodes vaporariorum	88556	NA	NA	https://doi.org/10.1016/j.virusres.2013.12.003	Non-Circulative, Semi-Persistent Transmission	https://doi.org/10.1016/j.virusres.2013.12.003
Caulimoviridae	Tungrovirus	Rice tungro bacilliform virus	10654	Hemiptera	Cicadellidae	Nephotettix	Nephotettix cincticeps	94400	Oryza sativa	4530	https://doi.org/10.1016/j.coviro.2018.07.005	Non-Circulative, Semi-Persistent Transmission	https://doi.org/10.1016/j.coviro.2018.07.005
Sedoreoviridae	Phytoreovirus	Rice gall dwarf virus	10986	Hemiptera	Cicadellidae	Nephotettix	Nephotettix cincticeps	94400	Oryza sativa	4530	https://doi.org/10.1007/978-1-4939-1743-3_5	Circulative, Persistent-Propagative Transmission	https://doi.org/10.1016/s1369-5266(00)00090-x
Sedoreoviridae	Phytoreovirus	Rice dwarf virus	10991	Hemiptera	Cicadellidae	Nephotettix	Nephotettix cincticeps	94400	Oryza sativa	4530	https://doi.org/10.1007/978-3-642-46115-6_6; 10.1016/j.virusres.2017.11.012; 10.1099/jgv.0.000022; 10.1128/JVI.01261-14	Circulative, Persistent-Propagative Transmission	https://doi.org/10.1016/s1369-5266(00)00090-x; 10.3389/fmicb.2020.621141; https://doi.org/10.1371/journal.ppat.1004141
Sedoreoviridae	Phytoreovirus	Rice dwarf virus	10991	Hemiptera	Cicadellidae	Nephotettix	Nephotettix cincticeps	94400	Echinochloa crus-galli	90397	https://doi.org/10.1007/978-3-642-46115-6_6; 10.1016/j.virusres.2017.11.012; 10.1099/jgv.0.000022; 10.1128/JVI.01261-14	Circulative, Persistent-Propagative Transmission	https://doi.org/10.1016/s1369-5266(00)00090-x; 10.3389/fmicb.2020.621141; https://doi.org/10.1371/journal.ppat.1004141
Sedoreoviridae	Phytoreovirus	Rice dwarf virus	10991	Hemiptera	Cicadellidae	Nephotettix	Nephotettix cincticeps	94400	Alopecurus aequalis	114194	https://doi.org/10.1007/978-3-642-46115-6_6; 10.1016/j.virusres.2017.11.012; 10.1099/jgv.0.000022; 10.1128/JVI.01261-14	Circulative, Persistent-Propagative Transmission	https://doi.org/10.1016/s1369-5266(00)00090-x; 10.3389/fmicb.2020.621141; https://doi.org/10.1371/journal.ppat.1004141
Sedoreoviridae	Phytoreovirus	Rice dwarf virus	10991	Hemiptera	Cicadellidae	Nephotettix	Nephotettix cincticeps	94400	Paspalum	147271	https://doi.org/10.1007/978-3-642-46115-6_6; 10.1016/j.virusres.2017.11.012; 10.1099/jgv.0.000022; 10.1128/JVI.01261-14	Circulative, Persistent-Propagative Transmission	https://doi.org/10.1016/s1369-5266(00)00090-x; 10.3389/fmicb.2020.621141; https://doi.org/10.1371/journal.ppat.1004141
Secoviridae	Waikavirus	Rice tungro spherical virus	35287	Hemiptera	Cicadellidae	Nephotettix	Nephotettix cincticeps	94400	Oryza sativa	4530	https://doi.org/10.1016/j.coviro.2018.07.005	Non-Circulative, Semi-Persistent Transmission	https://doi.org/10.1016/j.coviro.2018.07.005
Spinareoviridae	Oryzavirus	Rice ragged stunt virus	42475	Hemiptera	Cicadellidae	Nephotettix	Nephotettix cincticeps	94400	Oryza rufipogon	4529	https://doi.org/10.1016/j.jviromet.2010.09.004	Circulative, Persistent-Propagative Transmission	https://doi.org/10.1016/s1369-5266(00)00090-x
Spinareoviridae	Oryzavirus	Rice ragged stunt virus	42475	Hemiptera	Cicadellidae	Nephotettix	Nephotettix cincticeps	94400	Oryza latifolia	4534	https://doi.org/10.1016/j.jviromet.2010.09.004	Circulative, Persistent-Propagative Transmission	https://doi.org/10.1016/s1369-5266(00)00090-x
Spinareoviridae	Oryzavirus	Rice ragged stunt virus	42475	Hemiptera	Cicadellidae	Nephotettix	Nephotettix cincticeps	94400	Oryza nivara	4536	https://doi.org/10.1016/j.jviromet.2010.09.004	Circulative, Persistent-Propagative Transmission	https://doi.org/10.1016/s1369-5266(00)00090-x
Rhabdoviridae	Alphanucleorhabdovirus	rice transitory yellowing virus	59380	Hemiptera	Cicadellidae	Nephotettix	Nephotettix cincticeps	94400	Oryza sativa	4530	https://doi.org/10.1016/0042-6822(71)90080-8; 10.1016/j.virusres.2020.197942； 10.3389/fmicb.2019.00939; 10.1186/s12985-018-0987-6	Circulative, Persistent-Propagative Transmission	https://doi.org/10.1186/s12985-018-0987-6
Geminiviridae	Curtovirus	Beet curly top virus	10840	Hemiptera	Cicadellidae	Neoaliturus	Neoaliturus tenellus	102981	Spinacia oleracea	3562	https://doi.org/10.1016/0042-6822(90)90462-z； 10.1094/PHYTO-09-13-0251-R; 10.1016/0168-9525(89)90030-9；10.1093/oxfordjournals.molbev.a025721; 10.1016/s0168-1702(00)00196-9; 10.1016/0168-9525(89)90030-9	Circulative, Persistent Non-Propagative Transmission	https://doi.org/10.1016/B978-0-12-800172-1.00004-5； 10.1016/0042-6822(90)90462-z；10.1016/B978-0-12-800172-1.00004-5
Geminiviridae	Curtovirus	Beet curly top virus	10840	Hemiptera	Cicadellidae	Neoaliturus	Neoaliturus tenellus	102981	Cucurbitaceae	3650	https://doi.org/10.1016/0042-6822(90)90462-z； 10.1094/PHYTO-09-13-0251-R; 10.1016/0168-9525(89)90030-9；10.1093/oxfordjournals.molbev.a025721; 10.1016/s0168-1702(00)00196-9; 10.1016/0168-9525(89)90030-9	Circulative, Persistent Non-Propagative Transmission	https://doi.org/10.1016/B978-0-12-800172-1.00004-5； 10.1016/0042-6822(90)90462-z；10.1016/B978-0-12-800172-1.00004-5
Geminiviridae	Curtovirus	Beet curly top virus	10840	Hemiptera	Cicadellidae	Neoaliturus	Neoaliturus tenellus	102981	Phaseolus vulgaris	3885	https://doi.org/10.1016/0042-6822(90)90462-z； 10.1094/PHYTO-09-13-0251-R; 10.1016/0168-9525(89)90030-9；10.1093/oxfordjournals.molbev.a025721; 10.1016/s0168-1702(00)00196-9; 10.1016/0168-9525(89)90030-9	Circulative, Persistent Non-Propagative Transmission	https://doi.org/10.1016/B978-0-12-800172-1.00004-5； 10.1016/0042-6822(90)90462-z；10.1016/B978-0-12-800172-1.00004-5
Geminiviridae	Curtovirus	Beet curly top virus	10840	Hemiptera	Cicadellidae	Neoaliturus	Neoaliturus tenellus	102981	Linum	4005	https://doi.org/10.1016/0042-6822(90)90462-z； 10.1094/PHYTO-09-13-0251-R; 10.1016/0168-9525(89)90030-9；10.1093/oxfordjournals.molbev.a025721; 10.1016/s0168-1702(00)00196-9; 10.1016/0168-9525(89)90030-9	Circulative, Persistent Non-Propagative Transmission	https://doi.org/10.1016/B978-0-12-800172-1.00004-5； 10.1016/0042-6822(90)90462-z；10.1016/B978-0-12-800172-1.00004-5
Geminiviridae	Curtovirus	Beet curly top virus	10840	Hemiptera	Cicadellidae	Neoaliturus	Neoaliturus tenellus	102981	Capsicum	4071	https://doi.org/10.1016/0042-6822(90)90462-z； 10.1094/PHYTO-09-13-0251-R; 10.1016/0168-9525(89)90030-9；10.1093/oxfordjournals.molbev.a025721; 10.1016/s0168-1702(00)00196-9; 10.1016/0168-9525(89)90030-9	Circulative, Persistent Non-Propagative Transmission	https://doi.org/10.1016/B978-0-12-800172-1.00004-5； 10.1016/0042-6822(90)90462-z；10.1016/B978-0-12-800172-1.00004-5
Geminiviridae	Curtovirus	Beet curly top virus	10840	Hemiptera	Cicadellidae	Neoaliturus	Neoaliturus tenellus	102981	Solanum lycopersicum	4081	https://doi.org/10.1016/0042-6822(90)90462-z； 10.1094/PHYTO-09-13-0251-R; 10.1016/0168-9525(89)90030-9；10.1093/oxfordjournals.molbev.a025721; 10.1016/s0168-1702(00)00196-9; 10.1016/0168-9525(89)90030-9	Circulative, Persistent Non-Propagative Transmission	https://doi.org/10.1016/B978-0-12-800172-1.00004-5； 10.1016/0042-6822(90)90462-z；10.1016/B978-0-12-800172-1.00004-5
Geminiviridae	Curtovirus	Beet curly top virus	10840	Hemiptera	Cicadellidae	Neoaliturus	Neoaliturus tenellus	102981	Solanum tuberosum	4113	https://doi.org/10.1016/0042-6822(90)90462-z； 10.1094/PHYTO-09-13-0251-R; 10.1016/0168-9525(89)90030-9；10.1093/oxfordjournals.molbev.a025721; 10.1016/s0168-1702(00)00196-9; 10.1016/0168-9525(89)90030-9	Circulative, Persistent Non-Propagative Transmission	https://doi.org/10.1016/B978-0-12-800172-1.00004-5； 10.1016/0042-6822(90)90462-z；10.1016/B978-0-12-800172-1.00004-5
Geminiviridae	Curtovirus	Beet curly top virus	10840	Hemiptera	Cicadellidae	Neoaliturus	Neoaliturus tenellus	102981	Beta vulgaris	161934	https://doi.org/10.1016/0042-6822(90)90462-z； 10.1094/PHYTO-09-13-0251-R; 10.1016/0168-9525(89)90030-9；10.1093/oxfordjournals.molbev.a025721; 10.1016/s0168-1702(00)00196-9; 10.1016/0168-9525(89)90030-9	Circulative, Persistent Non-Propagative Transmission	https://doi.org/10.1016/B978-0-12-800172-1.00004-5； 10.1016/0042-6822(90)90462-z；10.1016/B978-0-12-800172-1.00004-5
Geminiviridae	Curtovirus	Beet mild curly top virus	228579	Hemiptera	Cicadellidae	Neoaliturus	Neoaliturus tenellus	102981	NA	NA	https://doi.org/10.1016/j.virol.2005.07.009	Circulative, Persistent Non-Propagative Transmission	https://doi.org/10.1016/B978-0-12-800172-1.00004-5
Geminiviridae	Citlodavirus	Camellia chlorotic dwarf-associated virus	2122733	Hemiptera	Cicadellidae	Neoaliturus	Neoaliturus tenellus	102981	Camellia	4441	https://doi.org/10.1016/j.molp.2023.02.007	Circulative, Persistent Non-Propagative Transmission	https://doi.org/10.1016/B978-0-12-800172-1.00004-5
Spinareoviridae	Fijivirus	Nilaparvata lugens reovirus	33724	Hemiptera	Delphacidae	Nilaparvata	Nilaparvata lugens	108931	NA	NA	https://doi.org/10.1099/0022-1317-79-6-1479; 10.1186/1743-422X-8-308	Circulative, Persistent-Propagative Transmission	https://doi.org/10.1016/s1369-5266(00)00090-x
Spinareoviridae	Oryzavirus	Rice ragged stunt virus	42475	Hemiptera	Delphacidae	Nilaparvata	Nilaparvata lugens	108931	Oryza rufipogon	4529	https://doi.org/10.1094/PHYTO-11-13-0319-R; 10.3390/v9020037	Circulative, Persistent-Propagative Transmission	https://doi.org/10.1094/PHYTO-11-13-0319-R；10.1016/j.cois.2015.01.009
Spinareoviridae	Oryzavirus	Rice ragged stunt virus	42475	Hemiptera	Delphacidae	Nilaparvata	Nilaparvata lugens	108931	Oryza latifolia	4534	https://doi.org/10.1094/PHYTO-11-13-0319-R; 10.3390/v9020037	Circulative, Persistent-Propagative Transmission	https://doi.org/10.1094/PHYTO-11-13-0319-R；10.1016/j.cois.2015.01.009
Spinareoviridae	Oryzavirus	Rice ragged stunt virus	42475	Hemiptera	Delphacidae	Nilaparvata	Nilaparvata lugens	108931	Oryza nivara	4536	https://doi.org/10.1094/PHYTO-11-13-0319-R; 10.3390/v9020037	Circulative, Persistent-Propagative Transmission	https://doi.org/10.1094/PHYTO-11-13-0319-R；10.1016/j.cois.2015.01.009
Rhabdoviridae	Alphanucleorhabdovirus	Alphanucleorhabdovirus maydis	2748973	Hemiptera	Delphacidae	Nilaparvata	Nilaparvata lugens	108931	NA	NA	https://doi.org/10.3390/cells11040693	Circulative, Persistent-Propagative Transmission	https://doi.org/10.3390/cells11040693
Phenuiviridae	Tenuivirus	Tenuivirus oryzabrevis	3052762	Hemiptera	Delphacidae	Nilaparvata	Nilaparvata lugens	108931	NA	NA	https://doi.org/10.1186/1743-422X-8-308	Circulative, Persistent-Propagative Transmission	https://doi.org/10.1016/s1369-5266(00)00090-x
Spinareoviridae	Fijivirus	Rice black streaked dwarf virus	10990	Hemiptera	Delphacidae	Sogatella	Sogatella furcifera	113103	Avena sativa	4498	https://doi.org/10.1002/ps.7605; 10.1093/jee/toz162	Circulative, Persistent-Propagative Transmission	https://doi.org/10.1016/s1369-5266(00)00090-x
Spinareoviridae	Fijivirus	Rice black streaked dwarf virus	10990	Hemiptera	Delphacidae	Sogatella	Sogatella furcifera	113103	Hordeum vulgare	4513	https://doi.org/10.1002/ps.7605; 10.1093/jee/toz162	Circulative, Persistent-Propagative Transmission	https://doi.org/10.1016/s1369-5266(00)00090-x
Spinareoviridae	Fijivirus	Rice black streaked dwarf virus	10990	Hemiptera	Delphacidae	Sogatella	Sogatella furcifera	113103	Oryza sativa	4530	https://doi.org/10.1002/ps.7605; 10.1093/jee/toz162	Circulative, Persistent-Propagative Transmission	https://doi.org/10.1016/s1369-5266(00)00090-x
Spinareoviridae	Fijivirus	Rice black streaked dwarf virus	10990	Hemiptera	Delphacidae	Sogatella	Sogatella furcifera	113103	Triticum aestivum	4565	https://doi.org/10.1002/ps.7605; 10.1093/jee/toz162	Circulative, Persistent-Propagative Transmission	https://doi.org/10.1016/s1369-5266(00)00090-x
Spinareoviridae	Fijivirus	Rice black streaked dwarf virus	10990	Hemiptera	Delphacidae	Sogatella	Sogatella furcifera	113103	Zea mays	4577	https://doi.org/10.1002/ps.7605; 10.1093/jee/toz162	Circulative, Persistent-Propagative Transmission	https://doi.org/10.1016/s1369-5266(00)00090-x
Spinareoviridae	Fijivirus	Southern rice black-streaked dwarf virus	519497	Hemiptera	Delphacidae	Sogatella	Sogatella furcifera	113103	Oryza sativa	4530	https://doi.org/10.3390/cells11040693; 10.1094/PHYTO-11-13-0319-R； 10.1093/gigascience/giw004； 10.1002/ps.6365;10.1111/1744-7917.12343;10.1371/journal.pone.0036238; 10.1016/j.virusres.2017.11.012; 10.1038/s41598-018-27354-9; 10.1038/srep30240; 10.1038/srep30240; 10.1094/PHYTO-08-13-0227-R; 10.3390/v9020037; 10.1128/JVI.01261-14； 10.1186/1743-422X-10-114； 10.1074/mcp.M114.046763; 10.3390/v9020037;…	Circulative, Persistent-Propagative Transmission	https://doi.org/10.3390/cells11040693; 10.1094/PHYTO-11-13-0319-R;10.1186/1743-422X-10-145； 10.1186/1743-422X-10-145
Spinareoviridae	Fijivirus	Southern rice black-streaked dwarf virus	519497	Hemiptera	Delphacidae	Sogatella	Sogatella furcifera	113103	Zea mays	4577	https://doi.org/10.3390/cells11040693; 10.1094/PHYTO-11-13-0319-R； 10.1093/gigascience/giw004； 10.1002/ps.6365;10.1111/1744-7917.12343;10.1371/journal.pone.0036238; 10.1016/j.virusres.2017.11.012; 10.1038/s41598-018-27354-9; 10.1038/srep30240; 10.1038/srep30240; 10.1094/PHYTO-08-13-0227-R; 10.3390/v9020037; 10.1128/JVI.01261-14； 10.1186/1743-422X-10-114； 10.1074/mcp.M114.046763; 10.3390/v9020037;…	Circulative, Persistent-Propagative Transmission	https://doi.org/10.3390/cells11040693; 10.1094/PHYTO-11-13-0319-R;10.1186/1743-422X-10-145； 10.1186/1743-422X-10-145
Spinareoviridae	Fijivirus	Southern rice black-streaked dwarf virus	519497	Hemiptera	Delphacidae	Sogatella	Sogatella furcifera	113103	Echinochloa crus-galli	90397	https://doi.org/10.3390/cells11040693; 10.1094/PHYTO-11-13-0319-R； 10.1093/gigascience/giw004； 10.1002/ps.6365;10.1111/1744-7917.12343;10.1371/journal.pone.0036238; 10.1016/j.virusres.2017.11.012; 10.1038/s41598-018-27354-9; 10.1038/srep30240; 10.1038/srep30240; 10.1094/PHYTO-08-13-0227-R; 10.3390/v9020037; 10.1128/JVI.01261-14； 10.1186/1743-422X-10-114； 10.1074/mcp.M114.046763; 10.3390/v9020037;…	Circulative, Persistent-Propagative Transmission	https://doi.org/10.3390/cells11040693; 10.1094/PHYTO-11-13-0319-R;10.1186/1743-422X-10-145； 10.1186/1743-422X-10-145
Spinareoviridae	Fijivirus	Southern rice black-streaked dwarf virus	519497	Hemiptera	Delphacidae	Sogatella	Sogatella furcifera	113103	Cenchrus flaccidus	192627	https://doi.org/10.3390/cells11040693; 10.1094/PHYTO-11-13-0319-R； 10.1093/gigascience/giw004； 10.1002/ps.6365;10.1111/1744-7917.12343;10.1371/journal.pone.0036238; 10.1016/j.virusres.2017.11.012; 10.1038/s41598-018-27354-9; 10.1038/srep30240; 10.1038/srep30240; 10.1094/PHYTO-08-13-0227-R; 10.3390/v9020037; 10.1128/JVI.01261-14； 10.1186/1743-422X-10-114； 10.1074/mcp.M114.046763; 10.3390/v9020037;…	Circulative, Persistent-Propagative Transmission	https://doi.org/10.3390/cells11040693; 10.1094/PHYTO-11-13-0319-R;10.1186/1743-422X-10-145； 10.1186/1743-422X-10-145
Spinareoviridae	Fijivirus	Southern rice black-streaked dwarf virus	519497	Hemiptera	Delphacidae	Sogatella	Sogatella furcifera	113103	Cyperus serotinus	1249733	https://doi.org/10.3390/cells11040693; 10.1094/PHYTO-11-13-0319-R； 10.1093/gigascience/giw004； 10.1002/ps.6365;10.1111/1744-7917.12343;10.1371/journal.pone.0036238; 10.1016/j.virusres.2017.11.012; 10.1038/s41598-018-27354-9; 10.1038/srep30240; 10.1038/srep30240; 10.1094/PHYTO-08-13-0227-R; 10.3390/v9020037; 10.1128/JVI.01261-14； 10.1186/1743-422X-10-114； 10.1074/mcp.M114.046763; 10.3390/v9020037;…	Circulative, Persistent-Propagative Transmission	https://doi.org/10.3390/cells11040693; 10.1094/PHYTO-11-13-0319-R;10.1186/1743-422X-10-145； 10.1186/1743-422X-10-145
Secoviridae	Comovirus	Squash mosaic virus	12263	Coleoptera	Chrysomelidae	Acalymma	Acalymma vittatum	133117	Cucumis melo	3656	https://doi.org/10.1016/0042-6822(71)90300-x	Circulative, Persistent Non-Propagative Transmission	https://doi.org/10.1016/s1369-5266(00)00090-x
Secoviridae	Comovirus	Squash mosaic virus	12263	Coleoptera	Chrysomelidae	Acalymma	Acalymma vittatum	133117	Cucurbita	3660	https://doi.org/10.1016/0042-6822(71)90300-x	Circulative, Persistent Non-Propagative Transmission	https://doi.org/10.1016/s1369-5266(00)00090-x
Secoviridae	Comovirus	Squash mosaic virus	12263	Coleoptera	Chrysomelidae	Acalymma	Acalymma vittatum	133117	Citrullus lanatus subsp. vulgaris	260674	https://doi.org/10.1016/0042-6822(71)90300-x	Circulative, Persistent Non-Propagative Transmission	https://doi.org/10.1016/s1369-5266(00)00090-x
Tospoviridae	Orthotospovirus	Impatiens necrotic spot virus	11612	Thysanoptera	Thripidae	Frankliniella	Frankliniella occidentalis	133901	Impatiens	35939	https://doi.org/10.3390/insects10020058	Circulative, Persistent-Propagative Transmission	https://doi.org/10.1016/s1369-5266(00)00090-x
Tombusviridae	Machlomovirus	Maize chlorotic mottle virus	12138	Thysanoptera	Thripidae	Frankliniella	Frankliniella occidentalis	133901	Zea mays	4577	https://doi.org/10.1111/1744-7917.12721	Non-Persistent Transmission	https://doi.org/10.1016/s1369-5266(00)00090-x
Tospoviridae	Orthotospovirus	Groundnut ringspot virus	12675	Thysanoptera	Thripidae	Frankliniella	Frankliniella occidentalis	133901	Arachis hypogaea	3818	https://doi.org/10.1146/annurev-virology-100114-055036	Circulative, Persistent-Propagative Transmission	https://doi.org/10.1016/s1369-5266(00)00090-x
Tospoviridae	Orthotospovirus	Tomato chlorotic spot virus	12851	Thysanoptera	Thripidae	Frankliniella	Frankliniella occidentalis	133901	Vigna unguiculata	3917	https://doi.org/10.1146/annurev-virology-100114-055036	Circulative, Persistent-Propagative Transmission	https://doi.org/10.1016/s1369-5266(00)00090-x
Tospoviridae	Orthotospovirus	Tomato chlorotic spot virus	12851	Thysanoptera	Thripidae	Frankliniella	Frankliniella occidentalis	133901	Capsicum annuum	4072	https://doi.org/10.1146/annurev-virology-100114-055036	Circulative, Persistent-Propagative Transmission	https://doi.org/10.1016/s1369-5266(00)00090-x
Tospoviridae	Orthotospovirus	Tomato chlorotic spot virus	12851	Thysanoptera	Thripidae	Frankliniella	Frankliniella occidentalis	133901	Capsicum frutescens	4073	https://doi.org/10.1146/annurev-virology-100114-055036	Circulative, Persistent-Propagative Transmission	https://doi.org/10.1016/s1369-5266(00)00090-x
Tospoviridae	Orthotospovirus	Tomato chlorotic spot virus	12851	Thysanoptera	Thripidae	Frankliniella	Frankliniella occidentalis	133901	Solanum lycopersicum	4081	https://doi.org/10.1146/annurev-virology-100114-055036	Circulative, Persistent-Propagative Transmission	https://doi.org/10.1016/s1369-5266(00)00090-x
Tospoviridae	Orthotospovirus	Tomato chlorotic spot virus	12851	Thysanoptera	Thripidae	Frankliniella	Frankliniella occidentalis	133901	Solanum tuberosum	4113	https://doi.org/10.1146/annurev-virology-100114-055036	Circulative, Persistent-Propagative Transmission	https://doi.org/10.1016/s1369-5266(00)00090-x
Tombusviridae	Alphacarmovirus	Pelargonium flower break virus	35291	Thysanoptera	Thripidae	Frankliniella	Frankliniella occidentalis	133901	Pelargonium zonale	4032	https://doi.org/10.1111/1744-7917.12721	NA	NA
Tombusviridae	Alphacarmovirus	Pelargonium flower break virus	35291	Thysanoptera	Thripidae	Frankliniella	Frankliniella occidentalis	133901	Chenopodium quinoa	63459	https://doi.org/10.1111/1744-7917.12721	NA	NA
Bromoviridae	Ilarvirus	Parietaria mottle virus	64958	Thysanoptera	Thripidae	Frankliniella	Frankliniella occidentalis	133901	Capsicum annuum	4072	https://doi.org/10.1111/1744-7917.12721; 10.1038/s41598-021-85902-2	Non-Persistent Transmission	https://doi.org/10.1111/j.1364-3703.2004.00240.x
Bromoviridae	Ilarvirus	Parietaria mottle virus	64958	Thysanoptera	Thripidae	Frankliniella	Frankliniella occidentalis	133901	Solanum lycopersicum	4081	https://doi.org/10.1111/1744-7917.12721; 10.1038/s41598-021-85902-2	Non-Persistent Transmission	https://doi.org/10.1111/j.1364-3703.2004.00240.x
Bromoviridae	Ilarvirus	Parietaria mottle virus	64958	Thysanoptera	Thripidae	Frankliniella	Frankliniella occidentalis	133901	Parietaria	13186	https://doi.org/10.1111/1744-7917.12721; 10.1038/s41598-021-85902-2	Non-Persistent Transmission	https://doi.org/10.1111/j.1364-3703.2004.00240.x
Bromoviridae	Ilarvirus	Parietaria mottle virus	64958	Thysanoptera	Thripidae	Frankliniella	Frankliniella occidentalis	133901	Parietaria officinalis	13187	https://doi.org/10.1111/1744-7917.12721; 10.1038/s41598-021-85902-2	Non-Persistent Transmission	https://doi.org/10.1111/j.1364-3703.2004.00240.x
Bromoviridae	Ilarvirus	Parietaria mottle virus	64958	Thysanoptera	Thripidae	Frankliniella	Frankliniella occidentalis	133901	Hydrangea macrophylla	23110	https://doi.org/10.1111/1744-7917.12721; 10.1038/s41598-021-85902-2	Non-Persistent Transmission	https://doi.org/10.1111/j.1364-3703.2004.00240.x
Bromoviridae	Ilarvirus	Parietaria mottle virus	64958	Thysanoptera	Thripidae	Frankliniella	Frankliniella occidentalis	133901	Chenopodium quinoa	63459	https://doi.org/10.1111/1744-7917.12721; 10.1038/s41598-021-85902-2	Non-Persistent Transmission	https://doi.org/10.1111/j.1364-3703.2004.00240.x
Tospoviridae	Orthotospovirus	Chrysanthemum stem necrosis virus	83871	Thysanoptera	Thripidae	Frankliniella	Frankliniella occidentalis	133901	Nicotiana benthamiana	4100	https://doi.org/10.1146/annurev-virology-100114-055036	Circulative, Persistent-Propagative Transmission	https://doi.org/10.1016/s1369-5266(00)00090-x
Tospoviridae	Orthotospovirus	Chrysanthemum stem necrosis virus	83871	Thysanoptera	Thripidae	Frankliniella	Frankliniella occidentalis	133901	Chrysanthemum x morifolium	41568	https://doi.org/10.1146/annurev-virology-100114-055036	Circulative, Persistent-Propagative Transmission	https://doi.org/10.1016/s1369-5266(00)00090-x
Tospoviridae	Orthotospovirus	Tomato yellow ring virus	304859	Thysanoptera	Thripidae	Frankliniella	Frankliniella occidentalis	133901	Solanum lycopersicum	4081	https://doi.org/10.1111/1744-7917.12721	Circulative, Persistent-Propagative Transmission	https://doi.org/10.1016/s1369-5266(00)00090-x
Tospoviridae	Orthotospovirus	Tomato yellow ring virus	304859	Thysanoptera	Thripidae	Frankliniella	Frankliniella occidentalis	133901	Nicotiana benthamiana	4100	https://doi.org/10.1111/1744-7917.12721	Circulative, Persistent-Propagative Transmission	https://doi.org/10.1016/s1369-5266(00)00090-x
Tospoviridae	Orthotospovirus	Tomato yellow ring virus	304859	Thysanoptera	Thripidae	Frankliniella	Frankliniella occidentalis	133901	Chenopodium quinoa	63459	https://doi.org/10.1111/1744-7917.12721	Circulative, Persistent-Propagative Transmission	https://doi.org/10.1016/s1369-5266(00)00090-x
Tospoviridae	Orthotospovirus	Tomato zonate spot virus	460926	Thysanoptera	Thripidae	Frankliniella	Frankliniella occidentalis	133901	Solanum lycopersicum	4081	https://doi.org/10.1146/annurev-virology-100114-055036	Circulative, Persistent-Propagative Transmission	https://doi.org/10.1016/s1369-5266(00)00090-x
Tospoviridae	Orthotospovirus	Tomato zonate spot virus	460926	Thysanoptera	Thripidae	Frankliniella	Frankliniella occidentalis	133901	Nicotiana rustica	4093	https://doi.org/10.1146/annurev-virology-100114-055036	Circulative, Persistent-Propagative Transmission	https://doi.org/10.1016/s1369-5266(00)00090-x
Tospoviridae	Orthotospovirus	Alstroemeria necrotic streak virus	693450	Thysanoptera	Thripidae	Frankliniella	Frankliniella occidentalis	133901	Cucumis sativus	3659	https://doi.org/10.1146/annurev-virology-100114-055036	Circulative, Persistent-Propagative Transmission	https://doi.org/10.1016/s1369-5266(00)00090-x
Tospoviridae	Orthotospovirus	Alstroemeria necrotic streak virus	693450	Thysanoptera	Thripidae	Frankliniella	Frankliniella occidentalis	133901	Capsicum annuum	4072	https://doi.org/10.1146/annurev-virology-100114-055036	Circulative, Persistent-Propagative Transmission	https://doi.org/10.1016/s1369-5266(00)00090-x
Tospoviridae	Orthotospovirus	Alstroemeria necrotic streak virus	693450	Thysanoptera	Thripidae	Frankliniella	Frankliniella occidentalis	133901	Solanum lycopersicum	4081	https://doi.org/10.1146/annurev-virology-100114-055036	Circulative, Persistent-Propagative Transmission	https://doi.org/10.1016/s1369-5266(00)00090-x
Tospoviridae	Orthotospovirus	Alstroemeria necrotic streak virus	693450	Thysanoptera	Thripidae	Frankliniella	Frankliniella occidentalis	133901	Nicotiana benthamiana	4100	https://doi.org/10.1146/annurev-virology-100114-055036	Circulative, Persistent-Propagative Transmission	https://doi.org/10.1016/s1369-5266(00)00090-x
Tospoviridae	Orthotospovirus	Alstroemeria necrotic streak virus	693450	Thysanoptera	Thripidae	Frankliniella	Frankliniella occidentalis	133901	Alstroemeria sp.	59035	https://doi.org/10.1146/annurev-virology-100114-055036	Circulative, Persistent-Propagative Transmission	https://doi.org/10.1016/s1369-5266(00)00090-x
Tospoviridae	Orthotospovirus	Alstroemeria necrotic streak virus	693450	Thysanoptera	Thripidae	Frankliniella	Frankliniella occidentalis	133901	Solanum quitoense	227725	https://doi.org/10.1146/annurev-virology-100114-055036	Circulative, Persistent-Propagative Transmission	https://doi.org/10.1016/s1369-5266(00)00090-x
Tospoviridae	Orthotospovirus	Orthotospovirus alstroemerinecrosis	2734488	Thysanoptera	Thripidae	Frankliniella	Frankliniella occidentalis	133901	NA	NA	https://doi.org/10.1111/1744-7917.12721	Circulative, Persistent-Propagative Transmission	https://doi.org/10.1016/s1369-5266(00)00090-x
Tospoviridae	Orthotospovirus	Orthotospovirus arachianuli	3052563	Thysanoptera	Thripidae	Frankliniella	Frankliniella occidentalis	133901	NA	NA	https://doi.org/10.1111/1744-7917.12721	Circulative, Persistent-Propagative Transmission	https://doi.org/10.1016/s1369-5266(00)00090-x
Tospoviridae	Orthotospovirus	Orthotospovirus chrysanthinecrocaulis	3052570	Thysanoptera	Thripidae	Frankliniella	Frankliniella occidentalis	133901	NA	NA	https://doi.org/10.1111/1744-7917.12721	Circulative, Persistent-Propagative Transmission	https://doi.org/10.1016/s1369-5266(00)00090-x
Tospoviridae	Orthotospovirus	Orthotospovirus impatiensnecromaculae	3052576	Thysanoptera	Thripidae	Frankliniella	Frankliniella occidentalis	133901	NA	NA	https://doi.org/10.1111/1744-7917.12721	Circulative, Persistent-Propagative Transmission	https://doi.org/10.1016/s1369-5266(00)00090-x
Tospoviridae	Orthotospovirus	Orthotospovirus tomatoflavi	3052584	Thysanoptera	Thripidae	Frankliniella	Frankliniella occidentalis	133901	NA	NA	https://doi.org/10.1111/1744-7917.12721	Circulative, Persistent-Propagative Transmission	https://doi.org/10.1016/s1369-5266(00)00090-x
Tospoviridae	Orthotospovirus	Orthotospovirus tomatomaculae	3052585	Thysanoptera	Thripidae	Frankliniella	Frankliniella occidentalis	133901	NA	NA	https://doi.org/10.1094/MPMI-09-13-0287-FI; 10.1111/1744-7917.12721; 10.1111/j.1365-2583.2010.01012.x; 10.1146/annurev-virology-100114-055036； 10.3389/fpls.2020.575564; 10.3390/insects10020058; 10.1002/jemt.1070240608； 10.1007/s00705-015-2580-2; 10.1002/ps.3828； 10.1073/pnas.1100773108; 10.1603/ec12365	Circulative, Persistent-Propagative Transmission	https://doi.org/10.1016/j.virusres.2003.12.011; 10.339/cells11040693; https://doi.org/10.3389/fmicb.2023.1257724；https://doi.org/10.3390/ijms241914493; 10.1603/ec12365
Tospoviridae	Orthotospovirus	Orthotospovirus tomatozonae	3052586	Thysanoptera	Thripidae	Frankliniella	Frankliniella occidentalis	133901	NA	NA	https://doi.org/10.1111/1744-7917.12721	Circulative, Persistent-Propagative Transmission	https://doi.org/10.1016/s1369-5266(00)00090-x
Tospoviridae	Orthotospovirus	Watermelon bud necrosis virus	76052	Thysanoptera	Thripidae	Thrips	Thrips palmi	161013	Citrullus lanatus	3654	https://doi.org/10.1146/annurev-virology-100114-055036	Circulative, Persistent-Propagative Transmission	https://doi.org/10.1016/s1369-5266(00)00090-x
Tospoviridae	Orthotospovirus	Watermelon bud necrosis virus	76052	Thysanoptera	Thripidae	Thrips	Thrips palmi	161013	Nicotiana benthamiana	4100	https://doi.org/10.1146/annurev-virology-100114-055036	Circulative, Persistent-Propagative Transmission	https://doi.org/10.1016/s1369-5266(00)00090-x
Tospoviridae	Orthotospovirus	Watermelon bud necrosis virus	76052	Thysanoptera	Thripidae	Thrips	Thrips palmi	161013	Chenopodium quinoa	63459	https://doi.org/10.1146/annurev-virology-100114-055036	Circulative, Persistent-Propagative Transmission	https://doi.org/10.1016/s1369-5266(00)00090-x
Tospoviridae	Orthotospovirus	Melon yellow spot virus	89471	Thysanoptera	Thripidae	Thrips	Thrips palmi	161013	Spinacia oleracea	3562	https://doi.org/10.1146/annurev-virology-100114-055036	Circulative, Persistent-Propagative Transmission	https://doi.org/10.1016/s1369-5266(00)00090-x
Tospoviridae	Orthotospovirus	Melon yellow spot virus	89471	Thysanoptera	Thripidae	Thrips	Thrips palmi	161013	Cucumis melo	3656	https://doi.org/10.1146/annurev-virology-100114-055036	Circulative, Persistent-Propagative Transmission	https://doi.org/10.1016/s1369-5266(00)00090-x
Tospoviridae	Orthotospovirus	Melon yellow spot virus	89471	Thysanoptera	Thripidae	Thrips	Thrips palmi	161013	Cucumis sativus	3659	https://doi.org/10.1146/annurev-virology-100114-055036	Circulative, Persistent-Propagative Transmission	https://doi.org/10.1016/s1369-5266(00)00090-x
Tospoviridae	Orthotospovirus	Melon yellow spot virus	89471	Thysanoptera	Thripidae	Thrips	Thrips palmi	161013	Cucurbita maxima	3661	https://doi.org/10.1146/annurev-virology-100114-055036	Circulative, Persistent-Propagative Transmission	https://doi.org/10.1016/s1369-5266(00)00090-x
Tospoviridae	Orthotospovirus	Melon yellow spot virus	89471	Thysanoptera	Thripidae	Thrips	Thrips palmi	161013	Cucurbita pepo	3663	https://doi.org/10.1146/annurev-virology-100114-055036	Circulative, Persistent-Propagative Transmission	https://doi.org/10.1016/s1369-5266(00)00090-x
Tospoviridae	Orthotospovirus	Melon yellow spot virus	89471	Thysanoptera	Thripidae	Thrips	Thrips palmi	161013	Lagenaria siceraria	3668	https://doi.org/10.1146/annurev-virology-100114-055036	Circulative, Persistent-Propagative Transmission	https://doi.org/10.1016/s1369-5266(00)00090-x
Tospoviridae	Orthotospovirus	Melon yellow spot virus	89471	Thysanoptera	Thripidae	Thrips	Thrips palmi	161013	Momordica charantia	3673	https://doi.org/10.1146/annurev-virology-100114-055036	Circulative, Persistent-Propagative Transmission	https://doi.org/10.1016/s1369-5266(00)00090-x
Tospoviridae	Orthotospovirus	Melon yellow spot virus	89471	Thysanoptera	Thripidae	Thrips	Thrips palmi	161013	Phaseolus vulgaris	3885	https://doi.org/10.1146/annurev-virology-100114-055036	Circulative, Persistent-Propagative Transmission	https://doi.org/10.1016/s1369-5266(00)00090-x
Tospoviridae	Orthotospovirus	Melon yellow spot virus	89471	Thysanoptera	Thripidae	Thrips	Thrips palmi	161013	Vicia faba	3906	https://doi.org/10.1146/annurev-virology-100114-055036	Circulative, Persistent-Propagative Transmission	https://doi.org/10.1016/s1369-5266(00)00090-x
Tospoviridae	Orthotospovirus	Melon yellow spot virus	89471	Thysanoptera	Thripidae	Thrips	Thrips palmi	161013	Catharanthus roseus	4058	https://doi.org/10.1146/annurev-virology-100114-055036	Circulative, Persistent-Propagative Transmission	https://doi.org/10.1016/s1369-5266(00)00090-x
Tospoviridae	Orthotospovirus	Melon yellow spot virus	89471	Thysanoptera	Thripidae	Thrips	Thrips palmi	161013	Datura stramonium	4076	https://doi.org/10.1146/annurev-virology-100114-055036	Circulative, Persistent-Propagative Transmission	https://doi.org/10.1016/s1369-5266(00)00090-x
Tospoviridae	Orthotospovirus	Melon yellow spot virus	89471	Thysanoptera	Thripidae	Thrips	Thrips palmi	161013	Nicotiana rustica	4093	https://doi.org/10.1146/annurev-virology-100114-055036	Circulative, Persistent-Propagative Transmission	https://doi.org/10.1016/s1369-5266(00)00090-x
Tospoviridae	Orthotospovirus	Melon yellow spot virus	89471	Thysanoptera	Thripidae	Thrips	Thrips palmi	161013	Nicotiana tabacum	4097	https://doi.org/10.1146/annurev-virology-100114-055036	Circulative, Persistent-Propagative Transmission	https://doi.org/10.1016/s1369-5266(00)00090-x
Tospoviridae	Orthotospovirus	Melon yellow spot virus	89471	Thysanoptera	Thripidae	Thrips	Thrips palmi	161013	Nicotiana benthamiana	4100	https://doi.org/10.1146/annurev-virology-100114-055036	Circulative, Persistent-Propagative Transmission	https://doi.org/10.1016/s1369-5266(00)00090-x
Tospoviridae	Orthotospovirus	Melon yellow spot virus	89471	Thysanoptera	Thripidae	Thrips	Thrips palmi	161013	Antirrhinum majus	4151	https://doi.org/10.1146/annurev-virology-100114-055036	Circulative, Persistent-Propagative Transmission	https://doi.org/10.1016/s1369-5266(00)00090-x
Tospoviridae	Orthotospovirus	Melon yellow spot virus	89471	Thysanoptera	Thripidae	Thrips	Thrips palmi	161013	Sesamum indicum	4182	https://doi.org/10.1146/annurev-virology-100114-055036	Circulative, Persistent-Propagative Transmission	https://doi.org/10.1016/s1369-5266(00)00090-x
Tospoviridae	Orthotospovirus	Melon yellow spot virus	89471	Thysanoptera	Thripidae	Thrips	Thrips palmi	161013	Zinnia elegans	34245	https://doi.org/10.1146/annurev-virology-100114-055036	Circulative, Persistent-Propagative Transmission	https://doi.org/10.1016/s1369-5266(00)00090-x
Tospoviridae	Orthotospovirus	Melon yellow spot virus	89471	Thysanoptera	Thripidae	Thrips	Thrips palmi	161013	Nicotiana glutinosa	35889	https://doi.org/10.1146/annurev-virology-100114-055036	Circulative, Persistent-Propagative Transmission	https://doi.org/10.1016/s1369-5266(00)00090-x
Tospoviridae	Orthotospovirus	Melon yellow spot virus	89471	Thysanoptera	Thripidae	Thrips	Thrips palmi	161013	Cucurbita ficifolia	37645	https://doi.org/10.1146/annurev-virology-100114-055036	Circulative, Persistent-Propagative Transmission	https://doi.org/10.1016/s1369-5266(00)00090-x
Tospoviridae	Orthotospovirus	Melon yellow spot virus	89471	Thysanoptera	Thripidae	Thrips	Thrips palmi	161013	Tetragonia tetragonoides	45318	https://doi.org/10.1146/annurev-virology-100114-055036	Circulative, Persistent-Propagative Transmission	https://doi.org/10.1016/s1369-5266(00)00090-x
Tospoviridae	Orthotospovirus	Melon yellow spot virus	89471	Thysanoptera	Thripidae	Thrips	Thrips palmi	161013	Celosia argentea	46112	https://doi.org/10.1146/annurev-virology-100114-055036	Circulative, Persistent-Propagative Transmission	https://doi.org/10.1016/s1369-5266(00)00090-x
Tospoviridae	Orthotospovirus	Melon yellow spot virus	89471	Thysanoptera	Thripidae	Thrips	Thrips palmi	161013	Luffa acutangula	56866	https://doi.org/10.1146/annurev-virology-100114-055036	Circulative, Persistent-Propagative Transmission	https://doi.org/10.1016/s1369-5266(00)00090-x
Tospoviridae	Orthotospovirus	Melon yellow spot virus	89471	Thysanoptera	Thripidae	Thrips	Thrips palmi	161013	Chenopodium quinoa	63459	https://doi.org/10.1146/annurev-virology-100114-055036	Circulative, Persistent-Propagative Transmission	https://doi.org/10.1016/s1369-5266(00)00090-x
Tospoviridae	Orthotospovirus	Melon yellow spot virus	89471	Thysanoptera	Thripidae	Thrips	Thrips palmi	161013	Chenopodium amaranticolor	66262	https://doi.org/10.1146/annurev-virology-100114-055036	Circulative, Persistent-Propagative Transmission	https://doi.org/10.1016/s1369-5266(00)00090-x
Tospoviridae	Orthotospovirus	Melon yellow spot virus	89471	Thysanoptera	Thripidae	Thrips	Thrips palmi	161013	Torenia fournieri	68875	https://doi.org/10.1146/annurev-virology-100114-055036	Circulative, Persistent-Propagative Transmission	https://doi.org/10.1016/s1369-5266(00)00090-x
Tospoviridae	Orthotospovirus	Melon yellow spot virus	89471	Thysanoptera	Thripidae	Thrips	Thrips palmi	161013	Benincasa hispida	102211	https://doi.org/10.1146/annurev-virology-100114-055036	Circulative, Persistent-Propagative Transmission	https://doi.org/10.1016/s1369-5266(00)00090-x
Tospoviridae	Orthotospovirus	Melon yellow spot virus	89471	Thysanoptera	Thripidae	Thrips	Thrips palmi	161013	Vigna unguiculata subsp. sesquipedalis	138955	https://doi.org/10.1146/annurev-virology-100114-055036	Circulative, Persistent-Propagative Transmission	https://doi.org/10.1016/s1369-5266(00)00090-x
Tospoviridae	Orthotospovirus	Melon yellow spot virus	89471	Thysanoptera	Thripidae	Thrips	Thrips palmi	161013	Beta vulgaris	161934	https://doi.org/10.1146/annurev-virology-100114-055036	Circulative, Persistent-Propagative Transmission	https://doi.org/10.1016/s1369-5266(00)00090-x
Tospoviridae	Orthotospovirus	Melon yellow spot virus	89471	Thysanoptera	Thripidae	Thrips	Thrips palmi	161013	Gomphrena globosa	221775	https://doi.org/10.1146/annurev-virology-100114-055036	Circulative, Persistent-Propagative Transmission	https://doi.org/10.1016/s1369-5266(00)00090-x
Tospoviridae	Orthotospovirus	Melon yellow spot virus	89471	Thysanoptera	Thripidae	Thrips	Thrips palmi	161013	Citrullus lanatus subsp. vulgaris	260674	https://doi.org/10.1146/annurev-virology-100114-055036	Circulative, Persistent-Propagative Transmission	https://doi.org/10.1016/s1369-5266(00)00090-x
Tospoviridae	Orthotospovirus	Melon yellow spot virus	89471	Thysanoptera	Thripidae	Thrips	Thrips palmi	161013	Abelmoschus esculentus	455045	https://doi.org/10.1146/annurev-virology-100114-055036	Circulative, Persistent-Propagative Transmission	https://doi.org/10.1016/s1369-5266(00)00090-x
Tospoviridae	Orthotospovirus	Capsicum chlorosis virus	163325	Thysanoptera	Thripidae	Thrips	Thrips palmi	161013	Solanum lycopersicum	4081	https://doi.org/10.1146/annurev-virology-100114-055036	Circulative, Persistent-Propagative Transmission	https://doi.org/10.1007/s13313-019-00675-7
Tospoviridae	Orthotospovirus	Capsicum chlorosis virus	163325	Thysanoptera	Thripidae	Thrips	Thrips palmi	161013	Nicotiana benthamiana	4100	https://doi.org/10.1146/annurev-virology-100114-055036	Circulative, Persistent-Propagative Transmission	https://doi.org/10.1007/s13313-019-00675-7
Tospoviridae	Orthotospovirus	Groundnut bud necrosis virus	198612	Thysanoptera	Thripidae	Thrips	Thrips palmi	161013	Arachis hypogaea	3818	https://doi.org/10.1146/annurev-virology-100114-055036	Circulative, Persistent-Propagative Transmission	https://doi.org/10.1007/s13337-018-00509-y
Tospoviridae	Orthotospovirus	Calla lily chlorotic spot virus	309542	Thysanoptera	Thripidae	Thrips	Thrips palmi	161013	Lactuca sativa var. angustana	1049370	https://doi.org/10.1146/annurev-virology-100114-055036	Circulative, Persistent-Propagative Transmission	https://doi.org/10.1016/s1369-5266(00)00090-x
Tospoviridae	Unclassified	Tomato necrotic ringspot virus	584711	Thysanoptera	Thripidae	Thrips	Thrips palmi	161013	NA	NA	https://doi.org/10.1146/annurev-virology-100114-055036	NA	NA
Tospoviridae	Orthotospovirus	Orthotospovirus arachinecrosis	3052566	Thysanoptera	Thripidae	Thrips	Thrips palmi	161013	NA	NA	https://doi.org/10.1016/bs.aivir.2019.07.001	Circulative, Persistent-Propagative Transmission	https://doi.org/10.1016/s1369-5266(00)00090-x
Tospoviridae	Orthotospovirus	Orthotospovirus callaflavi	3052567	Thysanoptera	Thripidae	Thrips	Thrips palmi	161013	NA	NA	https://doi.org/10.1016/bs.aivir.2019.07.001	Circulative, Persistent-Propagative Transmission	https://doi.org/10.1016/s1369-5266(00)00090-x
Tospoviridae	Orthotospovirus	Orthotospovirus capsiciflavi	3052568	Thysanoptera	Thripidae	Thrips	Thrips palmi	161013	NA	NA	https://doi.org/10.3390/cells11040693	Circulative, Persistent-Propagative Transmission	https://doi.org/10.1016/s1369-5266(00)00090-x
Tospoviridae	Orthotospovirus	Orthotospovirus citrullomaculosi	3052571	Thysanoptera	Thripidae	Thrips	Thrips palmi	161013	NA	NA	https://doi.org/10.1016/bs.aivir.2019.07.001; 10.1146/annurev-virology-100114-055036； 10.1146/annurev-virology-100114-055036	Circulative, Persistent-Propagative Transmission	https://doi.org/10.1016/s1369-5266(00)00090-x
Tospoviridae	Orthotospovirus	Orthotospovirus citrullonecrosis	3052572	Thysanoptera	Thripidae	Thrips	Thrips palmi	161013	NA	NA	https://doi.org/10.1016/bs.aivir.2019.07.001	Circulative, Persistent-Propagative Transmission	https://doi.org/10.1016/s1369-5266(00)00090-x
Tospoviridae	Orthotospovirus	Orthotospovirus meloflavi	3052578	Thysanoptera	Thripidae	Thrips	Thrips palmi	161013	NA	NA	https://doi.org/10.1016/bs.aivir.2019.07.001	Circulative, Persistent-Propagative Transmission	https://doi.org/10.1016/s1369-5266(00)00090-x
Tospoviridae	Orthotospovirus	Iris yellow spot virus	60456	Thysanoptera	Thripidae	Thrips	Thrips tabaci	161014	Allium cepa	4679	https://doi.org/10.1016/j.virusres.2009.01.009	Circulative, Persistent-Propagative Transmission	https://doi.org/10.1016/s1369-5266(00)00090-x
Tospoviridae	Orthotospovirus	Iris yellow spot virus	60456	Thysanoptera	Thripidae	Thrips	Thrips tabaci	161014	Iris	26378	https://doi.org/10.1016/j.virusres.2009.01.009	Circulative, Persistent-Propagative Transmission	https://doi.org/10.1016/s1369-5266(00)00090-x
Tospoviridae	Orthotospovirus	Tomato yellow ring virus	304859	Thysanoptera	Thripidae	Thrips	Thrips tabaci	161014	Solanum lycopersicum	4081	https://doi.org/10.1146/annurev-virology-100114-055036	Circulative, Persistent-Propagative Transmission	https://doi.org/10.1016/s1369-5266(00)00090-x
Tospoviridae	Orthotospovirus	Tomato yellow ring virus	304859	Thysanoptera	Thripidae	Thrips	Thrips tabaci	161014	Nicotiana benthamiana	4100	https://doi.org/10.1146/annurev-virology-100114-055036	Circulative, Persistent-Propagative Transmission	https://doi.org/10.1016/s1369-5266(00)00090-x
Tospoviridae	Orthotospovirus	Tomato yellow ring virus	304859	Thysanoptera	Thripidae	Thrips	Thrips tabaci	161014	Chenopodium quinoa	63459	https://doi.org/10.1146/annurev-virology-100114-055036	Circulative, Persistent-Propagative Transmission	https://doi.org/10.1016/s1369-5266(00)00090-x
Tospoviridae	Orthotospovirus	Alstroemeria yellow spot virus	2212644	Thysanoptera	Thripidae	Thrips	Thrips tabaci	161014	Phaseolus vulgaris	3885	https://doi.org/10.1016/bs.aivir.2019.07.001	Circulative, Persistent-Propagative Transmission	https://doi.org/10.1016/s1369-5266(00)00090-x
Tospoviridae	Orthotospovirus	Alstroemeria yellow spot virus	2212644	Thysanoptera	Thripidae	Thrips	Thrips tabaci	161014	Vicia faba	3906	https://doi.org/10.1016/bs.aivir.2019.07.001	Circulative, Persistent-Propagative Transmission	https://doi.org/10.1016/s1369-5266(00)00090-x
Tospoviridae	Orthotospovirus	Alstroemeria yellow spot virus	2212644	Thysanoptera	Thripidae	Thrips	Thrips tabaci	161014	Vigna unguiculata	3917	https://doi.org/10.1016/bs.aivir.2019.07.001	Circulative, Persistent-Propagative Transmission	https://doi.org/10.1016/s1369-5266(00)00090-x
Tospoviridae	Orthotospovirus	Alstroemeria yellow spot virus	2212644	Thysanoptera	Thripidae	Thrips	Thrips tabaci	161014	Datura stramonium	4076	https://doi.org/10.1016/bs.aivir.2019.07.001	Circulative, Persistent-Propagative Transmission	https://doi.org/10.1016/s1369-5266(00)00090-x
Tospoviridae	Orthotospovirus	Alstroemeria yellow spot virus	2212644	Thysanoptera	Thripidae	Thrips	Thrips tabaci	161014	Nicotiana tabacum	4097	https://doi.org/10.1016/bs.aivir.2019.07.001	Circulative, Persistent-Propagative Transmission	https://doi.org/10.1016/s1369-5266(00)00090-x
Tospoviridae	Orthotospovirus	Alstroemeria yellow spot virus	2212644	Thysanoptera	Thripidae	Thrips	Thrips tabaci	161014	Nicotiana benthamiana	4100	https://doi.org/10.1016/bs.aivir.2019.07.001	Circulative, Persistent-Propagative Transmission	https://doi.org/10.1016/s1369-5266(00)00090-x
Tospoviridae	Orthotospovirus	Alstroemeria yellow spot virus	2212644	Thysanoptera	Thripidae	Thrips	Thrips tabaci	161014	Datura metel	35625	https://doi.org/10.1016/bs.aivir.2019.07.001	Circulative, Persistent-Propagative Transmission	https://doi.org/10.1016/s1369-5266(00)00090-x
Tospoviridae	Orthotospovirus	Alstroemeria yellow spot virus	2212644	Thysanoptera	Thripidae	Thrips	Thrips tabaci	161014	Nicotiana glutinosa	35889	https://doi.org/10.1016/bs.aivir.2019.07.001	Circulative, Persistent-Propagative Transmission	https://doi.org/10.1016/s1369-5266(00)00090-x
Tospoviridae	Orthotospovirus	Alstroemeria yellow spot virus	2212644	Thysanoptera	Thripidae	Thrips	Thrips tabaci	161014	Impatiens	35939	https://doi.org/10.1016/bs.aivir.2019.07.001	Circulative, Persistent-Propagative Transmission	https://doi.org/10.1016/s1369-5266(00)00090-x
Tospoviridae	Orthotospovirus	Alstroemeria yellow spot virus	2212644	Thysanoptera	Thripidae	Thrips	Thrips tabaci	161014	Alstroemeria	56741	https://doi.org/10.1016/bs.aivir.2019.07.001	Circulative, Persistent-Propagative Transmission	https://doi.org/10.1016/s1369-5266(00)00090-x
Tospoviridae	Orthotospovirus	Alstroemeria yellow spot virus	2212644	Thysanoptera	Thripidae	Thrips	Thrips tabaci	161014	Nicotiana clevelandii	81866	https://doi.org/10.1016/bs.aivir.2019.07.001	Circulative, Persistent-Propagative Transmission	https://doi.org/10.1016/s1369-5266(00)00090-x
Tospoviridae	Orthotospovirus	Alstroemeria yellow spot virus	2212644	Thysanoptera	Thripidae	Thrips	Thrips tabaci	161014	Nicotiana occidentalis subsp. hesperis	200306	https://doi.org/10.1016/bs.aivir.2019.07.001	Circulative, Persistent-Propagative Transmission	https://doi.org/10.1016/s1369-5266(00)00090-x
Tospoviridae	Orthotospovirus	Alstroemeria yellow spot virus	2212644	Thysanoptera	Thripidae	Thrips	Thrips tabaci	161014	Emilia sonchifolia	415160	https://doi.org/10.1016/bs.aivir.2019.07.001	Circulative, Persistent-Propagative Transmission	https://doi.org/10.1016/s1369-5266(00)00090-x
Tospoviridae	Orthotospovirus	Alstroemeria yellow spot virus	2212644	Thysanoptera	Thripidae	Thrips	Thrips tabaci	161014	Nicotiana occidentalis subsp. occidentalis	1642833	https://doi.org/10.1016/bs.aivir.2019.07.001	Circulative, Persistent-Propagative Transmission	https://doi.org/10.1016/s1369-5266(00)00090-x
Tospoviridae	Orthotospovirus	Orthotospovirus iridimaculaflavi	3052577	Thysanoptera	Thripidae	Thrips	Thrips tabaci	161014	NA	NA	https://doi.org/10.1016/bs.aivir.2019.07.001	Circulative, Persistent-Propagative Transmission	https://doi.org/10.1016/s1369-5266(00)00090-x
Tospoviridae	Orthotospovirus	Orthotospovirus tomatomaculae	3052585	Thysanoptera	Thripidae	Thrips	Thrips tabaci	161014	NA	NA	https://doi.org/10.1146/annurev-virology-100114-055036; 10.1371/journal.pone.0054567	Circulative, Persistent-Propagative Transmission	https://doi.org/10.1016/j.virusres.2003.12.011; 10.339/cells11040693
Tospoviridae	Orthotospovirus	Impatiens necrotic spot virus	11612	Thysanoptera	Thripidae	Frankliniella	Frankliniella intonsa	163893	Impatiens	35939	https://doi.org/10.1146/annurev-virology-100114-055036	Circulative, Persistent-Propagative Transmission	https://doi.org/10.1016/s1369-5266(00)00090-x
Potyviridae	Potyvirus	Bean yellow mosaic virus	12197	Thysanoptera	Thripidae	Frankliniella	Frankliniella intonsa	163893	Vicia faba	3906	https://doi.org/10.1007/s00705-021-05067-1	Non-Persistent Transmission	https://doi.org/10.1016/j.virusres.2003.12.011
Bromoviridae	Alfamovirus	Alfamovirus AMV	12321	Thysanoptera	Thripidae	Frankliniella	Frankliniella intonsa	163893	Cicer arietinum	3827	https://doi.org/10.1007/s00705-021-05067-1	Non-Persistent Transmission	https://doi.org/10.1111/j.1364-3703.2004.00240.x
Bromoviridae	Alfamovirus	Alfamovirus AMV	12321	Thysanoptera	Thripidae	Frankliniella	Frankliniella intonsa	163893	Glycine max	3847	https://doi.org/10.1007/s00705-021-05067-1	Non-Persistent Transmission	https://doi.org/10.1111/j.1364-3703.2004.00240.x
Bromoviridae	Alfamovirus	Alfamovirus AMV	12321	Thysanoptera	Thripidae	Frankliniella	Frankliniella intonsa	163893	Lens culinaris	3864	https://doi.org/10.1007/s00705-021-05067-1	Non-Persistent Transmission	https://doi.org/10.1111/j.1364-3703.2004.00240.x
Bromoviridae	Alfamovirus	Alfamovirus AMV	12321	Thysanoptera	Thripidae	Frankliniella	Frankliniella intonsa	163893	Lupinus	3869	https://doi.org/10.1007/s00705-021-05067-1	Non-Persistent Transmission	https://doi.org/10.1111/j.1364-3703.2004.00240.x
Bromoviridae	Alfamovirus	Alfamovirus AMV	12321	Thysanoptera	Thripidae	Frankliniella	Frankliniella intonsa	163893	Medicago sativa	3879	https://doi.org/10.1007/s00705-021-05067-1	Non-Persistent Transmission	https://doi.org/10.1111/j.1364-3703.2004.00240.x
Bromoviridae	Alfamovirus	Alfamovirus AMV	12321	Thysanoptera	Thripidae	Frankliniella	Frankliniella intonsa	163893	Phaseolus vulgaris	3885	https://doi.org/10.1007/s00705-021-05067-1	Non-Persistent Transmission	https://doi.org/10.1111/j.1364-3703.2004.00240.x
Bromoviridae	Alfamovirus	Alfamovirus AMV	12321	Thysanoptera	Thripidae	Frankliniella	Frankliniella intonsa	163893	Pisum sativum	3888	https://doi.org/10.1007/s00705-021-05067-1	Non-Persistent Transmission	https://doi.org/10.1111/j.1364-3703.2004.00240.x
Bromoviridae	Alfamovirus	Alfamovirus AMV	12321	Thysanoptera	Thripidae	Frankliniella	Frankliniella intonsa	163893	Vigna radiata var. radiata	3916	https://doi.org/10.1007/s00705-021-05067-1	Non-Persistent Transmission	https://doi.org/10.1111/j.1364-3703.2004.00240.x
Bromoviridae	Alfamovirus	Alfamovirus AMV	12321	Thysanoptera	Thripidae	Frankliniella	Frankliniella intonsa	163893	Vigna unguiculata	3917	https://doi.org/10.1007/s00705-021-05067-1	Non-Persistent Transmission	https://doi.org/10.1111/j.1364-3703.2004.00240.x
Bromoviridae	Alfamovirus	Alfamovirus AMV	12321	Thysanoptera	Thripidae	Frankliniella	Frankliniella intonsa	163893	Apium graveolens	4045	https://doi.org/10.1007/s00705-021-05067-1	Non-Persistent Transmission	https://doi.org/10.1111/j.1364-3703.2004.00240.x
Bromoviridae	Alfamovirus	Alfamovirus AMV	12321	Thysanoptera	Thripidae	Frankliniella	Frankliniella intonsa	163893	Capsicum annuum	4072	https://doi.org/10.1007/s00705-021-05067-1	Non-Persistent Transmission	https://doi.org/10.1111/j.1364-3703.2004.00240.x
Bromoviridae	Alfamovirus	Alfamovirus AMV	12321	Thysanoptera	Thripidae	Frankliniella	Frankliniella intonsa	163893	Solanum lycopersicum	4081	https://doi.org/10.1007/s00705-021-05067-1	Non-Persistent Transmission	https://doi.org/10.1111/j.1364-3703.2004.00240.x
Bromoviridae	Alfamovirus	Alfamovirus AMV	12321	Thysanoptera	Thripidae	Frankliniella	Frankliniella intonsa	163893	Nicotiana tabacum	4097	https://doi.org/10.1007/s00705-021-05067-1	Non-Persistent Transmission	https://doi.org/10.1111/j.1364-3703.2004.00240.x
Bromoviridae	Alfamovirus	Alfamovirus AMV	12321	Thysanoptera	Thripidae	Frankliniella	Frankliniella intonsa	163893	Solanum tuberosum	4113	https://doi.org/10.1007/s00705-021-05067-1	Non-Persistent Transmission	https://doi.org/10.1111/j.1364-3703.2004.00240.x
Bromoviridae	Alfamovirus	Alfamovirus AMV	12321	Thysanoptera	Thripidae	Frankliniella	Frankliniella intonsa	163893	Lactuca sativa	4236	https://doi.org/10.1007/s00705-021-05067-1	Non-Persistent Transmission	https://doi.org/10.1111/j.1364-3703.2004.00240.x
Bromoviridae	Alfamovirus	Alfamovirus AMV	12321	Thysanoptera	Thripidae	Frankliniella	Frankliniella intonsa	163893	Philadelphus	23113	https://doi.org/10.1007/s00705-021-05067-1	Non-Persistent Transmission	https://doi.org/10.1111/j.1364-3703.2004.00240.x
Bromoviridae	Alfamovirus	Alfamovirus AMV	12321	Thysanoptera	Thripidae	Frankliniella	Frankliniella intonsa	163893	Lablab purpureus	35936	https://doi.org/10.1007/s00705-021-05067-1	Non-Persistent Transmission	https://doi.org/10.1111/j.1364-3703.2004.00240.x
Bromoviridae	Alfamovirus	Alfamovirus AMV	12321	Thysanoptera	Thripidae	Frankliniella	Frankliniella intonsa	163893	Caryopteris incana	41386	https://doi.org/10.1007/s00705-021-05067-1	Non-Persistent Transmission	https://doi.org/10.1111/j.1364-3703.2004.00240.x
Bromoviridae	Alfamovirus	Alfamovirus AMV	12321	Thysanoptera	Thripidae	Frankliniella	Frankliniella intonsa	163893	Trifolium incarnatum	60916	https://doi.org/10.1007/s00705-021-05067-1	Non-Persistent Transmission	https://doi.org/10.1111/j.1364-3703.2004.00240.x
Bromoviridae	Alfamovirus	Alfamovirus AMV	12321	Thysanoptera	Thripidae	Frankliniella	Frankliniella intonsa	163893	Astragalus glycyphyllos	83862	https://doi.org/10.1007/s00705-021-05067-1	Non-Persistent Transmission	https://doi.org/10.1111/j.1364-3703.2004.00240.x
Bromoviridae	Alfamovirus	Alfamovirus AMV	12321	Thysanoptera	Thripidae	Frankliniella	Frankliniella intonsa	163893	Viburnum opulus	85293	https://doi.org/10.1007/s00705-021-05067-1	Non-Persistent Transmission	https://doi.org/10.1111/j.1364-3703.2004.00240.x
Bromoviridae	Alfamovirus	Alfamovirus AMV	12321	Thysanoptera	Thripidae	Frankliniella	Frankliniella intonsa	163893	Malva parviflora	145753	https://doi.org/10.1007/s00705-021-05067-1	Non-Persistent Transmission	https://doi.org/10.1111/j.1364-3703.2004.00240.x
Bromoviridae	Alfamovirus	Alfamovirus AMV	12321	Thysanoptera	Thripidae	Frankliniella	Frankliniella intonsa	163893	Teramnus repens	157662	https://doi.org/10.1007/s00705-021-05067-1	Non-Persistent Transmission	https://doi.org/10.1111/j.1364-3703.2004.00240.x
Tospoviridae	Orthotospovirus	Groundnut ringspot virus	12675	Thysanoptera	Thripidae	Frankliniella	Frankliniella intonsa	163893	Arachis hypogaea	3818	https://doi.org/10.1146/annurev-virology-100114-055036	Circulative, Persistent-Propagative Transmission	https://doi.org/10.1016/s1369-5266(00)00090-x
Tospoviridae	Orthotospovirus	Tomato chlorotic spot virus	12851	Thysanoptera	Thripidae	Frankliniella	Frankliniella intonsa	163893	Vigna unguiculata	3917	https://doi.org/10.1146/annurev-virology-100114-055036	Circulative, Persistent-Propagative Transmission	https://doi.org/10.1016/s1369-5266(00)00090-x
Tospoviridae	Orthotospovirus	Tomato chlorotic spot virus	12851	Thysanoptera	Thripidae	Frankliniella	Frankliniella intonsa	163893	Capsicum annuum	4072	https://doi.org/10.1146/annurev-virology-100114-055036	Circulative, Persistent-Propagative Transmission	https://doi.org/10.1016/s1369-5266(00)00090-x
Tospoviridae	Orthotospovirus	Tomato chlorotic spot virus	12851	Thysanoptera	Thripidae	Frankliniella	Frankliniella intonsa	163893	Capsicum frutescens	4073	https://doi.org/10.1146/annurev-virology-100114-055036	Circulative, Persistent-Propagative Transmission	https://doi.org/10.1016/s1369-5266(00)00090-x
Tospoviridae	Orthotospovirus	Tomato chlorotic spot virus	12851	Thysanoptera	Thripidae	Frankliniella	Frankliniella intonsa	163893	Solanum lycopersicum	4081	https://doi.org/10.1146/annurev-virology-100114-055036	Circulative, Persistent-Propagative Transmission	https://doi.org/10.1016/s1369-5266(00)00090-x
Tospoviridae	Orthotospovirus	Tomato chlorotic spot virus	12851	Thysanoptera	Thripidae	Frankliniella	Frankliniella intonsa	163893	Solanum tuberosum	4113	https://doi.org/10.1146/annurev-virology-100114-055036	Circulative, Persistent-Propagative Transmission	https://doi.org/10.1016/s1369-5266(00)00090-x
Tospoviridae	Orthotospovirus	Chrysanthemum stem necrosis virus	83871	Thysanoptera	Thripidae	Frankliniella	Frankliniella intonsa	163893	Nicotiana benthamiana	4100	https://doi.org/10.1146/annurev-virology-100114-055036	Circulative, Persistent-Propagative Transmission	https://doi.org/10.1016/s1369-5266(00)00090-x
Tospoviridae	Orthotospovirus	Chrysanthemum stem necrosis virus	83871	Thysanoptera	Thripidae	Frankliniella	Frankliniella intonsa	163893	Chrysanthemum x morifolium	41568	https://doi.org/10.1146/annurev-virology-100114-055036	Circulative, Persistent-Propagative Transmission	https://doi.org/10.1016/s1369-5266(00)00090-x
Partitiviridae	Alphapartitivirus	Medicago sativa alphapartitivirus 1	2043550	Thysanoptera	Thripidae	Frankliniella	Frankliniella intonsa	163893	Medicago sativa	3879	https://doi.org/10.1007/s00705-021-05067-1	Persistent, circulative	https://doi.org/10.3390/v14061320
Tospoviridae	Orthotospovirus	Orthotospovirus chrysanthinecrocaulis	3052570	Thysanoptera	Thripidae	Frankliniella	Frankliniella intonsa	163893	NA	NA	https://doi.org/10.1016/bs.aivir.2019.07.001	Circulative, Persistent-Propagative Transmission	https://doi.org/10.1016/s1369-5266(00)00090-x
Tospoviridae	Orthotospovirus	Orthotospovirus impatiensnecromaculae	3052576	Thysanoptera	Thripidae	Frankliniella	Frankliniella intonsa	163893	NA	NA	https://doi.org/10.1111/1744-7917.12721	Circulative, Persistent-Propagative Transmission	https://doi.org/10.1016/s1369-5266(00)00090-x
Tospoviridae	Orthotospovirus	Orthotospovirus tomatomaculae	3052585	Thysanoptera	Thripidae	Frankliniella	Frankliniella intonsa	163893	NA	NA	https://doi.org/10.1146/annurev-virology-100114-055036	Circulative, Persistent-Propagative Transmission	https://doi.org/10.1016/j.virusres.2003.12.011; 10.339/cells11040693
Tospoviridae	Orthotospovirus	Orthotospovirus tomatomaculae	3052585	Thysanoptera	Thripidae	Thrips	Thrips setosus	163897	NA	NA	https://doi.org/10.1146/annurev-virology-100114-055036	Circulative, Persistent-Propagative Transmission	https://doi.org/10.1016/j.virusres.2003.12.011; 10.339/cells11040693
Tospoviridae	Orthotospovirus	Groundnut bud necrosis virus	198612	Thysanoptera	Thripidae	Scirtothrips	Scirtothrips dorsalis	163899	Arachis hypogaea	3818	https://doi.org/10.1146/annurev-virology-100114-055036	Circulative, Persistent-Propagative Transmission	https://doi.org/10.1016/s1369-5266(00)00090-x
Tospoviridae	Orthotospovirus	Groundnut yellow spot virus	345030	Thysanoptera	Thripidae	Scirtothrips	Scirtothrips dorsalis	163899	NA	NA	https://doi.org/10.1146/annurev-virology-100114-055036	Circulative, Persistent-Propagative Transmission	https://doi.org/10.1016/s1369-5266(00)00090-x
Tospoviridae	Orthotospovirus	Groundnut chlorotic fan-spot virus	1629551	Thysanoptera	Thripidae	Scirtothrips	Scirtothrips dorsalis	163899	Arachis hypogaea	3818	https://doi.org/10.1016/bs.aivir.2019.07.001; 10.1146/annurev-virology-100114-055036	Circulative, Persistent-Propagative Transmission	https://doi.org/10.1016/s1369-5266(00)00090-x
Tospoviridae	Orthotospovirus	Groundnut chlorotic fan-spot virus	1629551	Thysanoptera	Thripidae	Scirtothrips	Scirtothrips dorsalis	163899	Chenopodium quinoa	63459	https://doi.org/10.1016/bs.aivir.2019.07.001; 10.1146/annurev-virology-100114-055036	Circulative, Persistent-Propagative Transmission	https://doi.org/10.1016/s1369-5266(00)00090-x
Tospoviridae	Orthotospovirus	Orthotospovirus arachiflavamaculae	3052564	Thysanoptera	Thripidae	Scirtothrips	Scirtothrips dorsalis	163899	NA	NA	https://doi.org/10.1016/bs.aivir.2019.07.001	Circulative, Persistent-Propagative Transmission	https://doi.org/10.1016/s1369-5266(00)00090-x
Tospoviridae	Orthotospovirus	Orthotospovirus arachinecrosis	3052566	Thysanoptera	Thripidae	Scirtothrips	Scirtothrips dorsalis	163899	NA	NA	https://doi.org/10.1016/bs.aivir.2019.07.001	Circulative, Persistent-Propagative Transmission	https://doi.org/10.1016/s1369-5266(00)00090-x
Phenuiviridae	Tenuivirus	European wheat striate mosaic virus	2661631	Hemiptera	Delphacidae	Javesella	Javesella pellucida	166230	NA	NA	https://doi.org/10.1094/PHYTO-07-19-0258-FI	Circulative, Persistent-Propagative Transmission	https://doi.org/10.1094/PHYTO-07-19-0258-FI
Closteroviridae	Crinivirus	Sweet potato chlorotic stunt virus	81931	Hemiptera	Aleyrodidae	Trialeurodes	Trialeurodes abutilonea	176123	Ipomoea batatas	4120	https://doi.org/10.1016/bs.aivir.2014.10.005	Non-Circulative, Semi-Persistent Transmission	https://doi.org/10.1016/bs.aivir.2014.10.005
Secoviridae	Torradovirus	Tomato torrado virus	370833	Hemiptera	Aleyrodidae	Trialeurodes	Trialeurodes abutilonea	176123	Capsicum annuum	4072	https://doi.org/10.1016/j.virusres.2013.12.003	Non-Circulative, Semi-Persistent Transmission	https://doi.org/10.1016/j.virusres.2013.12.003
Secoviridae	Torradovirus	Tomato torrado virus	370833	Hemiptera	Aleyrodidae	Trialeurodes	Trialeurodes abutilonea	176123	Solanum lycopersicum	4081	https://doi.org/10.1016/j.virusres.2013.12.003	Non-Circulative, Semi-Persistent Transmission	https://doi.org/10.1016/j.virusres.2013.12.003
Secoviridae	Torradovirus	Tomato torrado virus	370833	Hemiptera	Aleyrodidae	Trialeurodes	Trialeurodes abutilonea	176123	Nicotiana tabacum	4097	https://doi.org/10.1016/j.virusres.2013.12.003	Non-Circulative, Semi-Persistent Transmission	https://doi.org/10.1016/j.virusres.2013.12.003
Secoviridae	Torradovirus	Tomato torrado virus	370833	Hemiptera	Aleyrodidae	Trialeurodes	Trialeurodes abutilonea	176123	Nicotiana benthamiana	4100	https://doi.org/10.1016/j.virusres.2013.12.003	Non-Circulative, Semi-Persistent Transmission	https://doi.org/10.1016/j.virusres.2013.12.003
Secoviridae	Torradovirus	Tomato torrado virus	370833	Hemiptera	Aleyrodidae	Trialeurodes	Trialeurodes abutilonea	176123	Solanum melongena	4111	https://doi.org/10.1016/j.virusres.2013.12.003	Non-Circulative, Semi-Persistent Transmission	https://doi.org/10.1016/j.virusres.2013.12.003
Secoviridae	Torradovirus	Tomato torrado virus	370833	Hemiptera	Aleyrodidae	Trialeurodes	Trialeurodes abutilonea	176123	Solanum tuberosum	4113	https://doi.org/10.1016/j.virusres.2013.12.003	Non-Circulative, Semi-Persistent Transmission	https://doi.org/10.1016/j.virusres.2013.12.003
Secoviridae	Torradovirus	Tomato torrado virus	370833	Hemiptera	Aleyrodidae	Trialeurodes	Trialeurodes abutilonea	176123	Nicotiana glutinosa	35889	https://doi.org/10.1016/j.virusres.2013.12.003	Non-Circulative, Semi-Persistent Transmission	https://doi.org/10.1016/j.virusres.2013.12.003
Secoviridae	Torradovirus	Tomato marchitez virus	470166	Hemiptera	Aleyrodidae	Trialeurodes	Trialeurodes abutilonea	176123	Solanum lycopersicum	4081	https://doi.org/10.1016/j.virusres.2013.12.003	Non-Circulative, Semi-Persistent Transmission	https://doi.org/10.1016/j.virusres.2013.12.003
Secoviridae	Torradovirus	Tomato marchitez virus	470166	Hemiptera	Aleyrodidae	Trialeurodes	Trialeurodes abutilonea	176123	Nicotiana benthamiana	4100	https://doi.org/10.1016/j.virusres.2013.12.003	Non-Circulative, Semi-Persistent Transmission	https://doi.org/10.1016/j.virusres.2013.12.003
Secoviridae	Torradovirus	Tomato marchitez virus	470166	Hemiptera	Aleyrodidae	Trialeurodes	Trialeurodes abutilonea	176123	Nicotiana glutinosa	35889	https://doi.org/10.1016/j.virusres.2013.12.003	Non-Circulative, Semi-Persistent Transmission	https://doi.org/10.1016/j.virusres.2013.12.003
Secoviridae	Torradovirus	Tomato marchitez virus	470166	Hemiptera	Aleyrodidae	Trialeurodes	Trialeurodes abutilonea	176123	Physalis pubescens	300354	https://doi.org/10.1016/j.virusres.2013.12.003	Non-Circulative, Semi-Persistent Transmission	https://doi.org/10.1016/j.virusres.2013.12.003
Secoviridae	Torradovirus	Tomato chocolate virus	626985	Hemiptera	Aleyrodidae	Trialeurodes	Trialeurodes abutilonea	176123	NA	NA	https://doi.org/10.1016/j.virusres.2013.12.003	Non-Circulative, Semi-Persistent Transmission	https://doi.org/10.1016/j.virusres.2013.12.003
Closteroviridae	Closterovirus	Beet yellows virus	12161	Hemiptera	Aphididae	Aphis	Aphis fabae	191316	Beta vulgaris	161934	https://doi.org/10.1007/s00442-019-04467-0	Non-Circulative, Semi-Persistent Transmission	https://doi.org/10.1007/s00442-019-04467-0; 10.3390/v13010137
Nanoviridae	Nanovirus	Faba bean necrotic yellows virus	59817	Hemiptera	Aphididae	Aphis	Aphis fabae	191316	Cicer arietinum	3827	https://doi.org/10.1016/j.virusres.2013.06.002	Circulative, Persistent Non-Propagative Transmission	https://doi.org/10.1016/B978-0-12-800172-1.00004-5
Nanoviridae	Nanovirus	Faba bean necrotic yellows virus	59817	Hemiptera	Aphididae	Aphis	Aphis fabae	191316	Lens culinaris	3864	https://doi.org/10.1016/j.virusres.2013.06.002	Circulative, Persistent Non-Propagative Transmission	https://doi.org/10.1016/B978-0-12-800172-1.00004-5
Nanoviridae	Nanovirus	Faba bean necrotic yellows virus	59817	Hemiptera	Aphididae	Aphis	Aphis fabae	191316	Phaseolus vulgaris	3885	https://doi.org/10.1016/j.virusres.2013.06.002	Circulative, Persistent Non-Propagative Transmission	https://doi.org/10.1016/B978-0-12-800172-1.00004-5
Nanoviridae	Nanovirus	Faba bean necrotic yellows virus	59817	Hemiptera	Aphididae	Aphis	Aphis fabae	191316	Vicia faba	3906	https://doi.org/10.1016/j.virusres.2013.06.002	Circulative, Persistent Non-Propagative Transmission	https://doi.org/10.1016/B978-0-12-800172-1.00004-5
Caulimoviridae	Tungrovirus	Rice tungro bacilliform virus	10654	Hemiptera	Delphacidae	Laodelphax	Laodelphax striatellus	195883	Oryza sativa	4530	https://doi.org/10.1016/j.jviromet.2010.09.004	Non-Circulative, Semi-Persistent Transmission	https://doi.org/10.1111/j.1364-3703.2004.00240.x
Sedoreoviridae	Phytoreovirus	Rice gall dwarf virus	10986	Hemiptera	Delphacidae	Laodelphax	Laodelphax striatellus	195883	Oryza sativa	4530	https://doi.org/10.1016/j.jviromet.2010.09.004	Circulative, Persistent-Propagative Transmission	https://doi.org/10.1016/s1369-5266(00)00090-x
Spinareoviridae	Fijivirus	Maize rough dwarf virus	10989	Hemiptera	Delphacidae	Laodelphax	Laodelphax striatellus	195883	Avena sativa	4498	https://doi.org/10.1016/0042-6822(70)90074-7	Circulative, Persistent-Propagative Transmission	https://doi.org/10.1016/s1369-5266(00)00090-x
Spinareoviridae	Fijivirus	Maize rough dwarf virus	10989	Hemiptera	Delphacidae	Laodelphax	Laodelphax striatellus	195883	Hordeum vulgare	4513	https://doi.org/10.1016/0042-6822(70)90074-7	Circulative, Persistent-Propagative Transmission	https://doi.org/10.1016/s1369-5266(00)00090-x
Spinareoviridae	Fijivirus	Maize rough dwarf virus	10989	Hemiptera	Delphacidae	Laodelphax	Laodelphax striatellus	195883	Lolium perenne	4522	https://doi.org/10.1016/0042-6822(70)90074-7	Circulative, Persistent-Propagative Transmission	https://doi.org/10.1016/s1369-5266(00)00090-x
Spinareoviridae	Fijivirus	Maize rough dwarf virus	10989	Hemiptera	Delphacidae	Laodelphax	Laodelphax striatellus	195883	Triticum aestivum	4565	https://doi.org/10.1016/0042-6822(70)90074-7	Circulative, Persistent-Propagative Transmission	https://doi.org/10.1016/s1369-5266(00)00090-x
Spinareoviridae	Fijivirus	Maize rough dwarf virus	10989	Hemiptera	Delphacidae	Laodelphax	Laodelphax striatellus	195883	Zea mays	4577	https://doi.org/10.1016/0042-6822(70)90074-7	Circulative, Persistent-Propagative Transmission	https://doi.org/10.1016/s1369-5266(00)00090-x
Spinareoviridae	Fijivirus	Maize rough dwarf virus	10989	Hemiptera	Delphacidae	Laodelphax	Laodelphax striatellus	195883	Cynodon dactylon	28909	https://doi.org/10.1016/0042-6822(70)90074-7	Circulative, Persistent-Propagative Transmission	https://doi.org/10.1016/s1369-5266(00)00090-x
Spinareoviridae	Fijivirus	Maize rough dwarf virus	10989	Hemiptera	Delphacidae	Laodelphax	Laodelphax striatellus	195883	Echinochloa crus-galli	90397	https://doi.org/10.1016/0042-6822(70)90074-7	Circulative, Persistent-Propagative Transmission	https://doi.org/10.1016/s1369-5266(00)00090-x
Spinareoviridae	Fijivirus	Maize rough dwarf virus	10989	Hemiptera	Delphacidae	Laodelphax	Laodelphax striatellus	195883	Digitaria sanguinalis	121769	https://doi.org/10.1016/0042-6822(70)90074-7	Circulative, Persistent-Propagative Transmission	https://doi.org/10.1016/s1369-5266(00)00090-x
Spinareoviridae	Fijivirus	Maize rough dwarf virus	10989	Hemiptera	Delphacidae	Laodelphax	Laodelphax striatellus	195883	Setaria verticillata	149379	https://doi.org/10.1016/0042-6822(70)90074-7	Circulative, Persistent-Propagative Transmission	https://doi.org/10.1016/s1369-5266(00)00090-x
Spinareoviridae	Fijivirus	Maize rough dwarf virus	10989	Hemiptera	Delphacidae	Laodelphax	Laodelphax striatellus	195883	Zea mays subsp. mays	381124	https://doi.org/10.1016/0042-6822(70)90074-7	Circulative, Persistent-Propagative Transmission	https://doi.org/10.1016/s1369-5266(00)00090-x
Spinareoviridae	Fijivirus	Rice black streaked dwarf virus	10990	Hemiptera	Delphacidae	Laodelphax	Laodelphax striatellus	195883	Avena sativa	4498	https://doi.org/10.1016/j.gene.2017.07.015; 10.1016/j.jviromet.2017.10.018；10.1016/0042-6822(77)90502-5; 10.1098/rstb.2018.0315； 10.3389/fmicb.2020.588009; 10.3390/v12111239； 10.3390/v13061121	Circulative, Persistent-Propagative Transmission	https://doi.org/10.1016/j.gene.2015.07.008；10.1002/jobm.201700004；10.1016/j.gene.2017.07.015; 10.1098/rstb.2018.0315
Spinareoviridae	Fijivirus	Rice black streaked dwarf virus	10990	Hemiptera	Delphacidae	Laodelphax	Laodelphax striatellus	195883	Hordeum vulgare	4513	https://doi.org/10.1016/j.gene.2017.07.015; 10.1016/j.jviromet.2017.10.018；10.1016/0042-6822(77)90502-5; 10.1098/rstb.2018.0315； 10.3389/fmicb.2020.588009; 10.3390/v12111239； 10.3390/v13061121	Circulative, Persistent-Propagative Transmission	https://doi.org/10.1016/j.gene.2015.07.008；10.1002/jobm.201700004；10.1016/j.gene.2017.07.015; 10.1098/rstb.2018.0315
Spinareoviridae	Fijivirus	Rice black streaked dwarf virus	10990	Hemiptera	Delphacidae	Laodelphax	Laodelphax striatellus	195883	Oryza sativa	4530	https://doi.org/10.1016/j.gene.2017.07.015; 10.1016/j.jviromet.2017.10.018；10.1016/0042-6822(77)90502-5; 10.1098/rstb.2018.0315； 10.3389/fmicb.2020.588009; 10.3390/v12111239； 10.3390/v13061121	Circulative, Persistent-Propagative Transmission	https://doi.org/10.1016/j.gene.2015.07.008；10.1002/jobm.201700004；10.1016/j.gene.2017.07.015; 10.1098/rstb.2018.0315
Spinareoviridae	Fijivirus	Rice black streaked dwarf virus	10990	Hemiptera	Delphacidae	Laodelphax	Laodelphax striatellus	195883	Triticum aestivum	4565	https://doi.org/10.1016/j.gene.2017.07.015; 10.1016/j.jviromet.2017.10.018；10.1016/0042-6822(77)90502-5; 10.1098/rstb.2018.0315； 10.3389/fmicb.2020.588009; 10.3390/v12111239； 10.3390/v13061121	Circulative, Persistent-Propagative Transmission	https://doi.org/10.1016/j.gene.2015.07.008；10.1002/jobm.201700004；10.1016/j.gene.2017.07.015; 10.1098/rstb.2018.0315
Spinareoviridae	Fijivirus	Rice black streaked dwarf virus	10990	Hemiptera	Delphacidae	Laodelphax	Laodelphax striatellus	195883	Zea mays	4577	https://doi.org/10.1016/j.gene.2017.07.015; 10.1016/j.jviromet.2017.10.018；10.1016/0042-6822(77)90502-5; 10.1098/rstb.2018.0315； 10.3389/fmicb.2020.588009; 10.3390/v12111239； 10.3390/v13061121	Circulative, Persistent-Propagative Transmission	https://doi.org/10.1016/j.gene.2015.07.008；10.1002/jobm.201700004；10.1016/j.gene.2017.07.015; 10.1098/rstb.2018.0315
Sedoreoviridae	Phytoreovirus	Rice dwarf virus	10991	Hemiptera	Delphacidae	Laodelphax	Laodelphax striatellus	195883	Oryza sativa	4530	https://doi.org/10.1016/j.jviromet.2010.09.004	Circulative, Persistent-Propagative Transmission	https://doi.org/10.1016/s1369-5266(00)00090-x
Sedoreoviridae	Phytoreovirus	Rice dwarf virus	10991	Hemiptera	Delphacidae	Laodelphax	Laodelphax striatellus	195883	Echinochloa crus-galli	90397	https://doi.org/10.1016/j.jviromet.2010.09.004	Circulative, Persistent-Propagative Transmission	https://doi.org/10.1016/s1369-5266(00)00090-x
Sedoreoviridae	Phytoreovirus	Rice dwarf virus	10991	Hemiptera	Delphacidae	Laodelphax	Laodelphax striatellus	195883	Alopecurus aequalis	114194	https://doi.org/10.1016/j.jviromet.2010.09.004	Circulative, Persistent-Propagative Transmission	https://doi.org/10.1016/s1369-5266(00)00090-x
Sedoreoviridae	Phytoreovirus	Rice dwarf virus	10991	Hemiptera	Delphacidae	Laodelphax	Laodelphax striatellus	195883	Paspalum	147271	https://doi.org/10.1016/j.jviromet.2010.09.004	Circulative, Persistent-Propagative Transmission	https://doi.org/10.1016/s1369-5266(00)00090-x
Secoviridae	Waikavirus	Rice tungro spherical virus	35287	Hemiptera	Delphacidae	Laodelphax	Laodelphax striatellus	195883	Oryza sativa	4530	https://doi.org/10.1016/j.jviromet.2010.09.004	Non-Circulative, Semi-Persistent Transmission	https://doi.org/10.1016/s1369-5266(00)00090-x
Spinareoviridae	Oryzavirus	Rice ragged stunt virus	42475	Hemiptera	Delphacidae	Laodelphax	Laodelphax striatellus	195883	Oryza rufipogon	4529	https://doi.org/10.1016/j.jviromet.2010.09.004	Circulative, Persistent-Propagative Transmission	https://doi.org/10.1016/s1369-5266(00)00090-x
Spinareoviridae	Oryzavirus	Rice ragged stunt virus	42475	Hemiptera	Delphacidae	Laodelphax	Laodelphax striatellus	195883	Oryza latifolia	4534	https://doi.org/10.1016/j.jviromet.2010.09.004	Circulative, Persistent-Propagative Transmission	https://doi.org/10.1016/s1369-5266(00)00090-x
Spinareoviridae	Oryzavirus	Rice ragged stunt virus	42475	Hemiptera	Delphacidae	Laodelphax	Laodelphax striatellus	195883	Oryza nivara	4536	https://doi.org/10.1016/j.jviromet.2010.09.004	Circulative, Persistent-Propagative Transmission	https://doi.org/10.1016/s1369-5266(00)00090-x
Rhabdoviridae	Alphanucleorhabdovirus	rice transitory yellowing virus	59380	Hemiptera	Delphacidae	Laodelphax	Laodelphax striatellus	195883	Oryza sativa	4530	https://doi.org/10.1016/j.jviromet.2010.09.004	Circulative, Persistent-Propagative Transmission	https://doi.org/10.1111/j.1364-3703.2004.00240.x
Rhabdoviridae	Alphanucleorhabdovirus	maize Iranian mosaic virus	348823	Hemiptera	Delphacidae	Laodelphax	Laodelphax striatellus	195883	Zea mays	4577	https://doi.org/10.1007/s00705-019-04450-3； 10.1016/j.virusres.2020.197942; https://doi.org/10.3390/ijms24021777	Circulative, Persistent-Propagative Transmission	https://doi.org/10.1111/j.1364-3703.2004.00240.x
Rhabdoviridae	Cytorhabdovirus	Cytorhabdovirus hordei	1985699	Hemiptera	Delphacidae	Laodelphax	Laodelphax striatellus	195883	Triticum aestivum	4565	https://doi.org/10.1016/j.jviromet.2017.09.010；10.3389/fmicb.2018.01419	Circulative, Persistent-Propagative Transmission	https://doi.org/10.1111/j.1364-3703.2004.00240.x；10.1111/nph.15889； 10.3389/fmicb.2018.01419
Rhabdoviridae	Cytorhabdovirus	Cytorhabdovirus gramineae	1985704	Hemiptera	Delphacidae	Laodelphax	Laodelphax striatellus	195883	Hordeum vulgare	4513	https://doi.org/10.1016/j.jviromet.2017.09.010	Circulative, Persistent-Propagative Transmission	https://doi.org/10.1111/j.1364-3703.2004.00240.x
Phenuiviridae	Tenuivirus	Tenuivirus oryzaclavatae	3052763	Hemiptera	Delphacidae	Laodelphax	Laodelphax striatellus	195883	NA	NA	https://doi.org/10.3390/cells11040693; 10.1186/1743-422X-8-308；10.1002/jobm.201700004； 10.1016/0166-0934(96)02013-7； 10.1016/j.ibmb.2015.11.009；10.7554/eLife.26591; 10.1111/nph.13747；10.1016/j.jviromet.2010.09.004; 10.1016/j.jviromet.2014.10.006; 10.1016/j.virusres.2017.11.012； 10.1038/srep07883； 10.1074/mcp.M114.046763； 10.1128/mBio.01453-20； 10.1002/ps.5311； 10.1128/mBio.01453-20；10.1016/0042-6…	Circulative, Persistent-Propagative Transmission	https://doi.org/10.3390/cells11040693; 10.1186/1743-422X-10-310; 10.1002/jobm.201700004；10.7554/eLife.26591；10.1128/JVI.01479-15；10.3390/v7031492；10.1016/j.cois.2015.01.009； 10.1371/journal.pone.0066007；10.3390/v7031492；10.1186/1743-422X-10-310; 10.1002/jobm.201700004；10.7554/eLife.26591；10.1128/JVI.01479-15；10.3390/v7031492
Sedoreoviridae	Phytoreovirus	Homalodisca vitripennis reovirus	411854	Hemiptera	Cicadellidae	Homalodisca	Homalodisca vitripennis	197043	NA	NA	https://doi.org/10.3389/fpls.2020.00917	Circulative, Persistent-Propagative Transmission	https://doi.org/10.1016/s1369-5266(00)00090-x
Solemoviridae	Enamovirus	Pea enation mosaic virus 1	193121	Hemiptera	Aphididae	Aulacorthum	Aulacorthum solani	202456	Cicer arietinum	3827	https://doi.org/10.1016/s0044-4057(73)80041-3	Circulative, Persistent Non-Propagative Transmission	https://doi.org/10.3390/plants9070895
Solemoviridae	Enamovirus	Pea enation mosaic virus 1	193121	Hemiptera	Aphididae	Aulacorthum	Aulacorthum solani	202456	Lathyrus odoratus	3859	https://doi.org/10.1016/s0044-4057(73)80041-3	Circulative, Persistent Non-Propagative Transmission	https://doi.org/10.3390/plants9070895
Solemoviridae	Enamovirus	Pea enation mosaic virus 1	193121	Hemiptera	Aphididae	Aulacorthum	Aulacorthum solani	202456	Lens culinaris	3864	https://doi.org/10.1016/s0044-4057(73)80041-3	Circulative, Persistent Non-Propagative Transmission	https://doi.org/10.3390/plants9070895
Solemoviridae	Enamovirus	Pea enation mosaic virus 1	193121	Hemiptera	Aphididae	Aulacorthum	Aulacorthum solani	202456	Pisum sativum	3888	https://doi.org/10.1016/s0044-4057(73)80041-3	Circulative, Persistent Non-Propagative Transmission	https://doi.org/10.3390/plants9070895
Solemoviridae	Enamovirus	Pea enation mosaic virus 1	193121	Hemiptera	Aphididae	Aulacorthum	Aulacorthum solani	202456	Vicia faba	3906	https://doi.org/10.1016/s0044-4057(73)80041-3	Circulative, Persistent Non-Propagative Transmission	https://doi.org/10.3390/plants9070895
Solemoviridae	Enamovirus	Pea enation mosaic virus 1	193121	Hemiptera	Aphididae	Aulacorthum	Aulacorthum solani	202456	Vicia sativa	3908	https://doi.org/10.1016/s0044-4057(73)80041-3	Circulative, Persistent Non-Propagative Transmission	https://doi.org/10.3390/plants9070895
Solemoviridae	Enamovirus	Pea enation mosaic virus 1	193121	Hemiptera	Aphididae	Aulacorthum	Aulacorthum solani	202456	Trifolium incarnatum	60916	https://doi.org/10.1016/s0044-4057(73)80041-3	Circulative, Persistent Non-Propagative Transmission	https://doi.org/10.3390/plants9070895
Solemoviridae	Enamovirus	Pea enation mosaic virus 1	193121	Hemiptera	Aphididae	Aulacorthum	Aulacorthum solani	202456	Medicago arabica	70936	https://doi.org/10.1016/s0044-4057(73)80041-3	Circulative, Persistent Non-Propagative Transmission	https://doi.org/10.3390/plants9070895
Parvoviridae	Ambidensovirus	Dysaphis plantaginea densovirus	551224	Hemiptera	Aphididae	Dysaphis	Dysaphis plantaginea	214836	NA	NA	https://www.proquest.com/openview/01bf50f2e4c86fd63f4de8498b05881a/1?pq-origsite=gscholar&cbl=18750	NA	NA
Rhabdoviridae	Alphanucleorhabdovirus	Maize mosaic nucleorhabdovirus	279896	Hemiptera	Delphacidae	Peregrinus	Peregrinus maidis	222432	Setaria	4554	https://doi.org/10.1007/s00442-012-2540-4; 10.1016/j.virol.2018.06.019; 10.1111/imb.12166; 10.1016/j.virusres.2020.197942	Circulative, Persistent-Propagative Transmission	https://doi.org/10.3390/v8110303
Rhabdoviridae	Alphanucleorhabdovirus	Maize mosaic nucleorhabdovirus	279896	Hemiptera	Delphacidae	Peregrinus	Peregrinus maidis	222432	Sorghum bicolor	4558	https://doi.org/10.1007/s00442-012-2540-4; 10.1016/j.virol.2018.06.019; 10.1111/imb.12166; 10.1016/j.virusres.2020.197942	Circulative, Persistent-Propagative Transmission	https://doi.org/10.3390/v8110303
Rhabdoviridae	Alphanucleorhabdovirus	Maize mosaic nucleorhabdovirus	279896	Hemiptera	Delphacidae	Peregrinus	Peregrinus maidis	222432	Zea mays	4577	https://doi.org/10.1007/s00442-012-2540-4; 10.1016/j.virol.2018.06.019; 10.1111/imb.12166; 10.1016/j.virusres.2020.197942	Circulative, Persistent-Propagative Transmission	https://doi.org/10.3390/v8110303
Rhabdoviridae	Alphanucleorhabdovirus	Maize mosaic nucleorhabdovirus	279896	Hemiptera	Delphacidae	Peregrinus	Peregrinus maidis	222432	Rottboellia	300124	https://doi.org/10.1007/s00442-012-2540-4; 10.1016/j.virol.2018.06.019; 10.1111/imb.12166; 10.1016/j.virusres.2020.197942	Circulative, Persistent-Propagative Transmission	https://doi.org/10.3390/v8110303
Rhabdoviridae	Alphanucleorhabdovirus	Alphanucleorhabdovirus maydis	2748973	Hemiptera	Delphacidae	Peregrinus	Peregrinus maidis	222432	NA	NA	https://doi.org/10.3390/cells11040693	Circulative, Persistent-Propagative Transmission	https://doi.org/10.3390/cells11040693
Phenuiviridae	Tenuivirus	Tenuivirus zeae	3052767	Hemiptera	Delphacidae	Peregrinus	Peregrinus maidis	222432	NA	NA	https://doi.org/10.1007/BF00284644	Circulative, Persistent-Propagative Transmission	https://doi.org/10.1016/s1369-5266(00)00090-x
Caulimoviridae	Badnavirus	Cacao swollen shoot virus	31559	Hemiptera	Pseudococcidae	Ferrisia	Ferrisia virgata	223228	Theobroma cacao	3641	https://doi.org/10.1016/0042-6822(70)90414-9	Non-Circulative, Semi-Persistent Transmission	https://doi.org/10.1111/j.1364-3703.2004.00240.x
Closteroviridae	Closterovirus	Citrus tristeza virus	12162	Hemiptera	Aphididae	Aphis	Aphis citricidus	223852	Passiflora	3684	https://doi.org/10.3390/v12101131	Non-Circulative, Semi-Persistent Transmission	https://doi.org/10.3390/v12101131
Closteroviridae	Closterovirus	Citrus tristeza virus	12162	Hemiptera	Aphididae	Aphis	Aphis citricidus	223852	Citrus x paradisi	37656	https://doi.org/10.3390/v12101131	Non-Circulative, Semi-Persistent Transmission	https://doi.org/10.3390/v12101131
Closteroviridae	Closterovirus	Citrus tristeza virus	12162	Hemiptera	Aphididae	Aphis	Aphis citricidus	223852	Citrus reticulata	85571	https://doi.org/10.3390/v12101131	Non-Circulative, Semi-Persistent Transmission	https://doi.org/10.3390/v12101131
Closteroviridae	Closterovirus	Citrus tristeza virus	12162	Hemiptera	Aphididae	Aphis	Aphis citricidus	223852	Citrus aurantiifolia	159033	https://doi.org/10.3390/v12101131	Non-Circulative, Semi-Persistent Transmission	https://doi.org/10.3390/v12101131
Closteroviridae	Closterovirus	Citrus tristeza virus	12162	Hemiptera	Aphididae	Aphis	Aphis citricidus	223852	Pamburus missionis	159062	https://doi.org/10.3390/v12101131	Non-Circulative, Semi-Persistent Transmission	https://doi.org/10.3390/v12101131
Closteroviridae	Closterovirus	Citrus tristeza virus	12162	Hemiptera	Aphididae	Aphis	Aphis citricidus	223852	Afraegle paniculata	231460	https://doi.org/10.3390/v12101131	Non-Circulative, Semi-Persistent Transmission	https://doi.org/10.3390/v12101131
Mesoniviridae	Tocinivirus	Aphis citricidus meson-like virus	2788946	Hemiptera	Aphididae	Aphis	Aphis citricidus	223852	NA	NA	https://doi.org/10.1093/jisesa/ieaa022	NA	NA
Potyviridae	Potyvirus	Turnip mosaic virus	12230	Hemiptera	Aphididae	Lipaphis	Lipaphis erysimi	223995	Brassica	3705	https://doi.org/10.1099/0022-1317-79-6-1519	Non-Persistent Transmission	https://doi.org/10.1111/j.1364-3703.2004.00240.x
Potyviridae	Potyvirus	Turnip mosaic virus	12230	Hemiptera	Aphididae	Lipaphis	Lipaphis erysimi	223995	Capsella bursa-pastoris	3719	https://doi.org/10.1099/0022-1317-79-6-1519	Non-Persistent Transmission	https://doi.org/10.1111/j.1364-3703.2004.00240.x
Potyviridae	Potyvirus	Turnip mosaic virus	12230	Hemiptera	Aphididae	Lipaphis	Lipaphis erysimi	223995	Stellaria media	13274	https://doi.org/10.1099/0022-1317-79-6-1519	Non-Persistent Transmission	https://doi.org/10.1111/j.1364-3703.2004.00240.x
Potyviridae	Potyvirus	Turnip mosaic virus	12230	Hemiptera	Aphididae	Lipaphis	Lipaphis erysimi	223995	Calanthe	38206	https://doi.org/10.1099/0022-1317-79-6-1519	Non-Persistent Transmission	https://doi.org/10.1111/j.1364-3703.2004.00240.x
Potyviridae	Potyvirus	Turnip mosaic virus	12230	Hemiptera	Aphididae	Lipaphis	Lipaphis erysimi	223995	Trifolium hybridum	74517	https://doi.org/10.1099/0022-1317-79-6-1519	Non-Persistent Transmission	https://doi.org/10.1111/j.1364-3703.2004.00240.x
Potyviridae	Potyvirus	Turnip mosaic virus	12230	Hemiptera	Aphididae	Lipaphis	Lipaphis erysimi	223995	Alliaria petiolata	126270	https://doi.org/10.1099/0022-1317-79-6-1519	Non-Persistent Transmission	https://doi.org/10.1111/j.1364-3703.2004.00240.x
Potyviridae	Potyvirus	Turnip mosaic virus	12230	Hemiptera	Aphididae	Lipaphis	Lipaphis erysimi	223995	Hesperis matronalis	264418	https://doi.org/10.1099/0022-1317-79-6-1519	Non-Persistent Transmission	https://doi.org/10.1111/j.1364-3703.2004.00240.x
Potyviridae	Potyvirus	Sweet potato feathery mottle virus	12844	Hemiptera	Aphididae	Lipaphis	Lipaphis erysimi	223995	Ipomoea batatas	4120	https://doi.org/10.1016/bs.aivir.2014.10.005	Non-Persistent Transmission	https://doi.org/10.1016/bs.aivir.2014.10.005
Potyviridae	Potyvirus	Sweet potato feathery mottle virus	12844	Hemiptera	Aphididae	Lipaphis	Lipaphis erysimi	223995	Ipomoea nil	35883	https://doi.org/10.1016/bs.aivir.2014.10.005	Non-Persistent Transmission	https://doi.org/10.1016/bs.aivir.2014.10.005
Closteroviridae	Closterovirus	Citrus tristeza virus	12162	Hemiptera	Aphididae	Aphis	Aphis spiraecola	224527	Passiflora	3684	https://doi.org/10.3390/v12101131	Non-Circulative, Semi-Persistent Transmission	https://doi.org/10.3390/v12101131
Closteroviridae	Closterovirus	Citrus tristeza virus	12162	Hemiptera	Aphididae	Aphis	Aphis spiraecola	224527	Citrus x paradisi	37656	https://doi.org/10.3390/v12101131	Non-Circulative, Semi-Persistent Transmission	https://doi.org/10.3390/v12101131
Closteroviridae	Closterovirus	Citrus tristeza virus	12162	Hemiptera	Aphididae	Aphis	Aphis spiraecola	224527	Citrus reticulata	85571	https://doi.org/10.3390/v12101131	Non-Circulative, Semi-Persistent Transmission	https://doi.org/10.3390/v12101131
Closteroviridae	Closterovirus	Citrus tristeza virus	12162	Hemiptera	Aphididae	Aphis	Aphis spiraecola	224527	Citrus aurantiifolia	159033	https://doi.org/10.3390/v12101131	Non-Circulative, Semi-Persistent Transmission	https://doi.org/10.3390/v12101131
Closteroviridae	Closterovirus	Citrus tristeza virus	12162	Hemiptera	Aphididae	Aphis	Aphis spiraecola	224527	Pamburus missionis	159062	https://doi.org/10.3390/v12101131	Non-Circulative, Semi-Persistent Transmission	https://doi.org/10.3390/v12101131
Closteroviridae	Closterovirus	Citrus tristeza virus	12162	Hemiptera	Aphididae	Aphis	Aphis spiraecola	224527	Afraegle paniculata	231460	https://doi.org/10.3390/v12101131	Non-Circulative, Semi-Persistent Transmission	https://doi.org/10.3390/v12101131
Rhabdoviridae	Cytorhabdovirus	Lettuce necrotic yellows virus	32612	Hemiptera	Aphididae	Nasonovia	Nasonovia ribisnigri	269403	Lactuca sativa	4236	https://doi.org/10.1016/j.virusres.2020.197942	Circulative, Persistent-Propagative Transmission	https://doi.org/10.1016/s1369-5266(00)00090-x
Rhabdoviridae	Cytorhabdovirus	Lettuce necrotic yellows virus	32612	Hemiptera	Aphididae	Nasonovia	Nasonovia ribisnigri	269403	Nicotiana glutinosa	35889	https://doi.org/10.1016/j.virusres.2020.197942	Circulative, Persistent-Propagative Transmission	https://doi.org/10.1016/s1369-5266(00)00090-x
Rhabdoviridae	Cytorhabdovirus	Lettuce necrotic yellows virus	32612	Hemiptera	Aphididae	Nasonovia	Nasonovia ribisnigri	269403	Embergeria	43191	https://doi.org/10.1016/j.virusres.2020.197942	Circulative, Persistent-Propagative Transmission	https://doi.org/10.1016/s1369-5266(00)00090-x
Rhabdoviridae	Cytorhabdovirus	Lettuce necrotic yellows virus	32612	Hemiptera	Aphididae	Nasonovia	Nasonovia ribisnigri	269403	Reichardia tingitana	43208	https://doi.org/10.1016/j.virusres.2020.197942	Circulative, Persistent-Propagative Transmission	https://doi.org/10.1016/s1369-5266(00)00090-x
Rhabdoviridae	Cytorhabdovirus	Lettuce necrotic yellows virus	32612	Hemiptera	Aphididae	Nasonovia	Nasonovia ribisnigri	269403	Sonchus oleraceus	50207	https://doi.org/10.1016/j.virusres.2020.197942	Circulative, Persistent-Propagative Transmission	https://doi.org/10.1016/s1369-5266(00)00090-x
Rhabdoviridae	Cytorhabdovirus	Lettuce necrotic yellows virus	32612	Hemiptera	Aphididae	Nasonovia	Nasonovia ribisnigri	269403	Sonchus hydrophilus	255580	https://doi.org/10.1016/j.virusres.2020.197942	Circulative, Persistent-Propagative Transmission	https://doi.org/10.1016/s1369-5266(00)00090-x
Virgaviridae	Tobamovirus	Tobacco mosaic virus	12242	Lepidoptera	Noctuidae	Mythimna	Mythimna separata	271217	Nicotiana tabacum	4097	https://doi.org/10.1007/s10529-016-2186-0	Persistent, circulative	https://doi.org/10.1002/ps.7817
Geminiviridae	Eragrovirus	Eragrostis curvula streak virus	638358	Hemiptera	Aleyrodidae	Dialeurodes	Dialeurodes citri	298404	Eragrostis curvula	38414	https://doi.org/10.1016/j.molp.2023.02.007	Circulative, Persistent Non-Propagative Transmission	https://doi.org/10.1016/B978-0-12-800172-1.00004-5
Geminiviridae	Unclassified	Paper mulberry leaf curling associated virus 1	2738469	Hemiptera	Aleyrodidae	Dialeurodes	Dialeurodes citri	298404	NA	NA	https://doi.org/10.1016/j.molp.2023.02.007	Circulative, Persistent Non-Propagative Transmission	https://doi.org/10.1016/B978-0-12-800172-1.00004-5
Geminiviridae	Unclassified	Paper mulberry leaf curling associated virus 2	2738470	Hemiptera	Aleyrodidae	Dialeurodes	Dialeurodes citri	298404	NA	NA	https://doi.org/10.1016/j.molp.2023.02.007	Circulative, Persistent Non-Propagative Transmission	https://doi.org/10.1016/B978-0-12-800172-1.00004-5
Potyviridae	Potyvirus	Potato virus Y	12216	Hemiptera	Aphididae	Aphis	Aphis glycines	307491	Capsicum	4071	https://doi.org/10.3389/fmicb.2019.00516	Non-Persistent Transmission	https://doi.org/10.1094/PDIS-02-19-0398-RE
Potyviridae	Potyvirus	Potato virus Y	12216	Hemiptera	Aphididae	Aphis	Aphis glycines	307491	Solanum lycopersicum	4081	https://doi.org/10.3389/fmicb.2019.00516	Non-Persistent Transmission	https://doi.org/10.1094/PDIS-02-19-0398-RE
Potyviridae	Potyvirus	Potato virus Y	12216	Hemiptera	Aphididae	Aphis	Aphis glycines	307491	Nicotiana	4085	https://doi.org/10.3389/fmicb.2019.00516	Non-Persistent Transmission	https://doi.org/10.1094/PDIS-02-19-0398-RE
Potyviridae	Potyvirus	Potato virus Y	12216	Hemiptera	Aphididae	Aphis	Aphis glycines	307491	Solanum tuberosum	4113	https://doi.org/10.3389/fmicb.2019.00516	Non-Persistent Transmission	https://doi.org/10.1094/PDIS-02-19-0398-RE
Potyviridae	Potyvirus	Soybean mosaic virus	12222	Hemiptera	Aphididae	Aphis	Aphis glycines	307491	Glycine max	3847	https://doi.org/10.1111/1744-7917.12470	Non-Persistent Transmission	https://doi.org/10.1111/j.1364-3703.2004.00240.x
Secoviridae	Comovirus	Bean pod mottle virus	12260	Hemiptera	Aphididae	Aphis	Aphis glycines	307491	Glycine max	3847	https://doi.org/10.1111/1744-7917.12470	Circulative, Persistent Non-Propagative Transmission	https://doi.org/10.1016/s1369-5266(00)00090-x
Secoviridae	Comovirus	Bean pod mottle virus	12260	Hemiptera	Aphididae	Aphis	Aphis glycines	307491	Phaseolus vulgaris	3885	https://doi.org/10.1111/1744-7917.12470	Circulative, Persistent Non-Propagative Transmission	https://doi.org/10.1016/s1369-5266(00)00090-x
Secoviridae	Comovirus	Bean pod mottle virus	12260	Hemiptera	Aphididae	Aphis	Aphis glycines	307491	Desmodium	53866	https://doi.org/10.1111/1744-7917.12470	Circulative, Persistent Non-Propagative Transmission	https://doi.org/10.1016/s1369-5266(00)00090-x
Secoviridae	Comovirus	Bean pod mottle virus	12260	Hemiptera	Aphididae	Aphis	Aphis glycines	307491	Lespedeza	53892	https://doi.org/10.1111/1744-7917.12470	Circulative, Persistent Non-Propagative Transmission	https://doi.org/10.1016/s1369-5266(00)00090-x
Secoviridae	Comovirus	Bean pod mottle virus	12260	Hemiptera	Aphididae	Aphis	Aphis glycines	307491	Trifolium incarnatum	60916	https://doi.org/10.1111/1744-7917.12470	Circulative, Persistent Non-Propagative Transmission	https://doi.org/10.1016/s1369-5266(00)00090-x
Secoviridae	Comovirus	Bean pod mottle virus	12260	Hemiptera	Aphididae	Aphis	Aphis glycines	307491	Mucuna pruriens	157652	https://doi.org/10.1111/1744-7917.12470	Circulative, Persistent Non-Propagative Transmission	https://doi.org/10.1016/s1369-5266(00)00090-x
Bromoviridae	Alfamovirus	Alfamovirus AMV	12321	Hemiptera	Aphididae	Aphis	Aphis glycines	307491	Cicer arietinum	3827	https://doi.org/10.1111/1744-7917.12470	Non-Persistent Transmission	https://doi.org/10.1111/j.1364-3703.2004.00240.x
Bromoviridae	Alfamovirus	Alfamovirus AMV	12321	Hemiptera	Aphididae	Aphis	Aphis glycines	307491	Glycine max	3847	https://doi.org/10.1111/1744-7917.12470	Non-Persistent Transmission	https://doi.org/10.1111/j.1364-3703.2004.00240.x
Bromoviridae	Alfamovirus	Alfamovirus AMV	12321	Hemiptera	Aphididae	Aphis	Aphis glycines	307491	Lens culinaris	3864	https://doi.org/10.1111/1744-7917.12470	Non-Persistent Transmission	https://doi.org/10.1111/j.1364-3703.2004.00240.x
Bromoviridae	Alfamovirus	Alfamovirus AMV	12321	Hemiptera	Aphididae	Aphis	Aphis glycines	307491	Lupinus	3869	https://doi.org/10.1111/1744-7917.12470	Non-Persistent Transmission	https://doi.org/10.1111/j.1364-3703.2004.00240.x
Bromoviridae	Alfamovirus	Alfamovirus AMV	12321	Hemiptera	Aphididae	Aphis	Aphis glycines	307491	Medicago sativa	3879	https://doi.org/10.1111/1744-7917.12470	Non-Persistent Transmission	https://doi.org/10.1111/j.1364-3703.2004.00240.x
Bromoviridae	Alfamovirus	Alfamovirus AMV	12321	Hemiptera	Aphididae	Aphis	Aphis glycines	307491	Phaseolus vulgaris	3885	https://doi.org/10.1111/1744-7917.12470	Non-Persistent Transmission	https://doi.org/10.1111/j.1364-3703.2004.00240.x
Bromoviridae	Alfamovirus	Alfamovirus AMV	12321	Hemiptera	Aphididae	Aphis	Aphis glycines	307491	Pisum sativum	3888	https://doi.org/10.1111/1744-7917.12470	Non-Persistent Transmission	https://doi.org/10.1111/j.1364-3703.2004.00240.x
Bromoviridae	Alfamovirus	Alfamovirus AMV	12321	Hemiptera	Aphididae	Aphis	Aphis glycines	307491	Vigna radiata var. radiata	3916	https://doi.org/10.1111/1744-7917.12470	Non-Persistent Transmission	https://doi.org/10.1111/j.1364-3703.2004.00240.x
Bromoviridae	Alfamovirus	Alfamovirus AMV	12321	Hemiptera	Aphididae	Aphis	Aphis glycines	307491	Vigna unguiculata	3917	https://doi.org/10.1111/1744-7917.12470	Non-Persistent Transmission	https://doi.org/10.1111/j.1364-3703.2004.00240.x
Bromoviridae	Alfamovirus	Alfamovirus AMV	12321	Hemiptera	Aphididae	Aphis	Aphis glycines	307491	Apium graveolens	4045	https://doi.org/10.1111/1744-7917.12470	Non-Persistent Transmission	https://doi.org/10.1111/j.1364-3703.2004.00240.x
Bromoviridae	Alfamovirus	Alfamovirus AMV	12321	Hemiptera	Aphididae	Aphis	Aphis glycines	307491	Capsicum annuum	4072	https://doi.org/10.1111/1744-7917.12470	Non-Persistent Transmission	https://doi.org/10.1111/j.1364-3703.2004.00240.x
Bromoviridae	Alfamovirus	Alfamovirus AMV	12321	Hemiptera	Aphididae	Aphis	Aphis glycines	307491	Solanum lycopersicum	4081	https://doi.org/10.1111/1744-7917.12470	Non-Persistent Transmission	https://doi.org/10.1111/j.1364-3703.2004.00240.x
Bromoviridae	Alfamovirus	Alfamovirus AMV	12321	Hemiptera	Aphididae	Aphis	Aphis glycines	307491	Nicotiana tabacum	4097	https://doi.org/10.1111/1744-7917.12470	Non-Persistent Transmission	https://doi.org/10.1111/j.1364-3703.2004.00240.x
Bromoviridae	Alfamovirus	Alfamovirus AMV	12321	Hemiptera	Aphididae	Aphis	Aphis glycines	307491	Solanum tuberosum	4113	https://doi.org/10.1111/1744-7917.12470	Non-Persistent Transmission	https://doi.org/10.1111/j.1364-3703.2004.00240.x
Bromoviridae	Alfamovirus	Alfamovirus AMV	12321	Hemiptera	Aphididae	Aphis	Aphis glycines	307491	Lactuca sativa	4236	https://doi.org/10.1111/1744-7917.12470	Non-Persistent Transmission	https://doi.org/10.1111/j.1364-3703.2004.00240.x
Bromoviridae	Alfamovirus	Alfamovirus AMV	12321	Hemiptera	Aphididae	Aphis	Aphis glycines	307491	Philadelphus	23113	https://doi.org/10.1111/1744-7917.12470	Non-Persistent Transmission	https://doi.org/10.1111/j.1364-3703.2004.00240.x
Bromoviridae	Alfamovirus	Alfamovirus AMV	12321	Hemiptera	Aphididae	Aphis	Aphis glycines	307491	Lablab purpureus	35936	https://doi.org/10.1111/1744-7917.12470	Non-Persistent Transmission	https://doi.org/10.1111/j.1364-3703.2004.00240.x
Bromoviridae	Alfamovirus	Alfamovirus AMV	12321	Hemiptera	Aphididae	Aphis	Aphis glycines	307491	Caryopteris incana	41386	https://doi.org/10.1111/1744-7917.12470	Non-Persistent Transmission	https://doi.org/10.1111/j.1364-3703.2004.00240.x
Bromoviridae	Alfamovirus	Alfamovirus AMV	12321	Hemiptera	Aphididae	Aphis	Aphis glycines	307491	Trifolium incarnatum	60916	https://doi.org/10.1111/1744-7917.12470	Non-Persistent Transmission	https://doi.org/10.1111/j.1364-3703.2004.00240.x
Bromoviridae	Alfamovirus	Alfamovirus AMV	12321	Hemiptera	Aphididae	Aphis	Aphis glycines	307491	Astragalus glycyphyllos	83862	https://doi.org/10.1111/1744-7917.12470	Non-Persistent Transmission	https://doi.org/10.1111/j.1364-3703.2004.00240.x
Bromoviridae	Alfamovirus	Alfamovirus AMV	12321	Hemiptera	Aphididae	Aphis	Aphis glycines	307491	Viburnum opulus	85293	https://doi.org/10.1111/1744-7917.12470	Non-Persistent Transmission	https://doi.org/10.1111/j.1364-3703.2004.00240.x
Bromoviridae	Alfamovirus	Alfamovirus AMV	12321	Hemiptera	Aphididae	Aphis	Aphis glycines	307491	Malva parviflora	145753	https://doi.org/10.1111/1744-7917.12470	Non-Persistent Transmission	https://doi.org/10.1111/j.1364-3703.2004.00240.x
Bromoviridae	Alfamovirus	Alfamovirus AMV	12321	Hemiptera	Aphididae	Aphis	Aphis glycines	307491	Teramnus repens	157662	https://doi.org/10.1111/1744-7917.12470	Non-Persistent Transmission	https://doi.org/10.1111/j.1364-3703.2004.00240.x
Solemoviridae	Enamovirus	Pea enation mosaic virus 1	193121	Hemiptera	Aphididae	Aphis	Aphis glycines	307491	Cicer arietinum	3827	https://doi.org/10.1016/j.cois.2015.01.009	Circulative, Persistent Non-Propagative Transmission	https://doi.org/10.3390/plants9070895
Solemoviridae	Enamovirus	Pea enation mosaic virus 1	193121	Hemiptera	Aphididae	Aphis	Aphis glycines	307491	Lathyrus odoratus	3859	https://doi.org/10.1016/j.cois.2015.01.009	Circulative, Persistent Non-Propagative Transmission	https://doi.org/10.3390/plants9070895
Solemoviridae	Enamovirus	Pea enation mosaic virus 1	193121	Hemiptera	Aphididae	Aphis	Aphis glycines	307491	Lens culinaris	3864	https://doi.org/10.1016/j.cois.2015.01.009	Circulative, Persistent Non-Propagative Transmission	https://doi.org/10.3390/plants9070895
Solemoviridae	Enamovirus	Pea enation mosaic virus 1	193121	Hemiptera	Aphididae	Aphis	Aphis glycines	307491	Pisum sativum	3888	https://doi.org/10.1016/j.cois.2015.01.009	Circulative, Persistent Non-Propagative Transmission	https://doi.org/10.3390/plants9070895
Solemoviridae	Enamovirus	Pea enation mosaic virus 1	193121	Hemiptera	Aphididae	Aphis	Aphis glycines	307491	Vicia faba	3906	https://doi.org/10.1016/j.cois.2015.01.009	Circulative, Persistent Non-Propagative Transmission	https://doi.org/10.3390/plants9070895
Solemoviridae	Enamovirus	Pea enation mosaic virus 1	193121	Hemiptera	Aphididae	Aphis	Aphis glycines	307491	Vicia sativa	3908	https://doi.org/10.1016/j.cois.2015.01.009	Circulative, Persistent Non-Propagative Transmission	https://doi.org/10.3390/plants9070895
Solemoviridae	Enamovirus	Pea enation mosaic virus 1	193121	Hemiptera	Aphididae	Aphis	Aphis glycines	307491	Trifolium incarnatum	60916	https://doi.org/10.1016/j.cois.2015.01.009	Circulative, Persistent Non-Propagative Transmission	https://doi.org/10.3390/plants9070895
Solemoviridae	Enamovirus	Pea enation mosaic virus 1	193121	Hemiptera	Aphididae	Aphis	Aphis glycines	307491	Medicago arabica	70936	https://doi.org/10.1016/j.cois.2015.01.009	Circulative, Persistent Non-Propagative Transmission	https://doi.org/10.3390/plants9070895
Unclassified	Unclassified	Aphis glycines virus 2	1897732	Hemiptera	Aphididae	Aphis	Aphis glycines	307491	NA	NA	https://doi.org/10.3390/v8110315	NA	NA
Potyviridae	Potyvirus	Papaya ringspot virus	12205	Hemiptera	Aphididae	Aphis	Aphis craccivora	307492	Carica papaya	3649	https://www.researchgate.net/publication/371804691_Resistance_to_Papaya_Ringspot_Virus_a_Review?_tp=eyJjb250ZXh0Ijp7ImZpcnN0UGFnZSI6InByb2ZpbGUiLCJwYWdlIjoicHJvZmlsZSJ9fQ	Non-Persistent Transmission	https://doi.org/10.1038/s41598-019-39256-5
Potyviridae	Potyvirus	Sweet potato feathery mottle virus	12844	Hemiptera	Aphididae	Aphis	Aphis craccivora	307492	Ipomoea batatas	4120	https://doi.org/10.1016/bs.aivir.2014.10.005	Non-Persistent Transmission	https://doi.org/10.1016/bs.aivir.2014.10.005
Potyviridae	Potyvirus	Sweet potato feathery mottle virus	12844	Hemiptera	Aphididae	Aphis	Aphis craccivora	307492	Ipomoea nil	35883	https://doi.org/10.1016/bs.aivir.2014.10.005	Non-Persistent Transmission	https://doi.org/10.1016/bs.aivir.2014.10.005
Solemoviridae	Unclassified	Groundnut rosette assistor virus	33761	Hemiptera	Aphididae	Aphis	Aphis craccivora	307492	NA	NA	https://doi.org/10.1099/0022-1317-71-9-2163； 10.1016/s0166-0934(98)00118-9	Persistent, circulative	https://doi.org/10.1099/0022-1317-71-9-2163
Tombusviridae	Umbravirus	Groundnut rosette virus	47740	Hemiptera	Aphididae	Aphis	Aphis craccivora	307492	Arachis	3817	https://doi.org/10.1099/0022-1317-71-9-2163; 10.1016/s0166-0934(98)00118-9	Circulative, Persistent Non-Propagative Transmission	https://doi.org/10.1016/s1369-5266(00)00090-x
Tombusviridae	Umbravirus	Groundnut rosette virus	47740	Hemiptera	Aphididae	Aphis	Aphis craccivora	307492	Arachis hypogaea	3818	https://doi.org/10.1099/0022-1317-71-9-2163; 10.1016/s0166-0934(98)00118-9	Circulative, Persistent Non-Propagative Transmission	https://doi.org/10.1016/s1369-5266(00)00090-x
Tombusviridae	Umbravirus	Groundnut rosette virus	47740	Hemiptera	Aphididae	Aphis	Aphis craccivora	307492	Medicago sativa	3879	https://doi.org/10.1099/0022-1317-71-9-2163; 10.1016/s0166-0934(98)00118-9	Circulative, Persistent Non-Propagative Transmission	https://doi.org/10.1016/s1369-5266(00)00090-x
Tombusviridae	Umbravirus	Groundnut rosette virus	47740	Hemiptera	Aphididae	Aphis	Aphis craccivora	307492	Phaseolus vulgaris	3885	https://doi.org/10.1099/0022-1317-71-9-2163; 10.1016/s0166-0934(98)00118-9	Circulative, Persistent Non-Propagative Transmission	https://doi.org/10.1016/s1369-5266(00)00090-x
Tombusviridae	Umbravirus	Groundnut rosette virus	47740	Hemiptera	Aphididae	Aphis	Aphis craccivora	307492	Vigna unguiculata	3917	https://doi.org/10.1099/0022-1317-71-9-2163; 10.1016/s0166-0934(98)00118-9	Circulative, Persistent Non-Propagative Transmission	https://doi.org/10.1016/s1369-5266(00)00090-x
Tombusviridae	Umbravirus	Groundnut rosette virus	47740	Hemiptera	Aphididae	Aphis	Aphis craccivora	307492	Lablab purpureus	35936	https://doi.org/10.1099/0022-1317-71-9-2163; 10.1016/s0166-0934(98)00118-9	Circulative, Persistent Non-Propagative Transmission	https://doi.org/10.1016/s1369-5266(00)00090-x
Tombusviridae	Umbravirus	Groundnut rosette virus	47740	Hemiptera	Aphididae	Aphis	Aphis craccivora	307492	Clitoria	43365	https://doi.org/10.1099/0022-1317-71-9-2163; 10.1016/s0166-0934(98)00118-9	Circulative, Persistent Non-Propagative Transmission	https://doi.org/10.1016/s1369-5266(00)00090-x
Nanoviridae	Nanovirus	Faba bean necrotic yellows virus	59817	Hemiptera	Aphididae	Aphis	Aphis craccivora	307492	Cicer arietinum	3827	https://doi.org/10.1016/j.virusres.2013.06.002	Circulative, Persistent Non-Propagative Transmission	https://doi.org/10.1128/JVI.00780-15
Nanoviridae	Nanovirus	Faba bean necrotic yellows virus	59817	Hemiptera	Aphididae	Aphis	Aphis craccivora	307492	Lens culinaris	3864	https://doi.org/10.1016/j.virusres.2013.06.002	Circulative, Persistent Non-Propagative Transmission	https://doi.org/10.1128/JVI.00780-15
Nanoviridae	Nanovirus	Faba bean necrotic yellows virus	59817	Hemiptera	Aphididae	Aphis	Aphis craccivora	307492	Phaseolus vulgaris	3885	https://doi.org/10.1016/j.virusres.2013.06.002	Circulative, Persistent Non-Propagative Transmission	https://doi.org/10.1128/JVI.00780-15
Nanoviridae	Nanovirus	Faba bean necrotic yellows virus	59817	Hemiptera	Aphididae	Aphis	Aphis craccivora	307492	Vicia faba	3906	https://doi.org/10.1016/j.virusres.2013.06.002	Circulative, Persistent Non-Propagative Transmission	https://doi.org/10.1128/JVI.00780-15
Potyviridae	Potyvirus	Watermelon mosaic virus	146500	Hemiptera	Aphididae	Aphis	Aphis craccivora	307492	Cucurbita	3660	https://doi.org/10.1007/s00248-017-1133-5	Non-Persistent Transmission	https://doi.org/10.1007/s00248-017-1133-5
Potyviridae	Potyvirus	Watermelon mosaic virus	146500	Hemiptera	Aphididae	Aphis	Aphis craccivora	307492	Cucurbita pepo var. melopepo	3665	https://doi.org/10.1007/s00248-017-1133-5	Non-Persistent Transmission	https://doi.org/10.1007/s00248-017-1133-5
Potyviridae	Potyvirus	Watermelon mosaic virus	146500	Hemiptera	Aphididae	Aphis	Aphis craccivora	307492	Pisum sativum	3888	https://doi.org/10.1007/s00248-017-1133-5	Non-Persistent Transmission	https://doi.org/10.1007/s00248-017-1133-5
Potyviridae	Potyvirus	Watermelon mosaic virus	146500	Hemiptera	Aphididae	Aphis	Aphis craccivora	307492	Vanilla	51238	https://doi.org/10.1007/s00248-017-1133-5	Non-Persistent Transmission	https://doi.org/10.1007/s00248-017-1133-5
Potyviridae	Potyvirus	Watermelon mosaic virus	146500	Hemiptera	Aphididae	Aphis	Aphis craccivora	307492	Orchis	59331	https://doi.org/10.1007/s00248-017-1133-5	Non-Persistent Transmission	https://doi.org/10.1007/s00248-017-1133-5
Potyviridae	Potyvirus	Watermelon mosaic virus	146500	Hemiptera	Aphididae	Aphis	Aphis craccivora	307492	Citrullus lanatus subsp. vulgaris	260674	https://doi.org/10.1007/s00248-017-1133-5	Non-Persistent Transmission	https://doi.org/10.1007/s00248-017-1133-5
Potyviridae	Potyvirus	Watermelon mosaic virus	146500	Hemiptera	Aphididae	Aphis	Aphis craccivora	307492	Habenaria radiata	342001	https://doi.org/10.1007/s00248-017-1133-5	Non-Persistent Transmission	https://doi.org/10.1007/s00248-017-1133-5
Solemoviridae	Enamovirus	Enamovirus AEV	1770265	Hemiptera	Aphididae	Aphis	Aphis craccivora	307492	Medicago sativa	3879	https://doi.org/10.1007/s11262-020-01783-z	Circulative, Persistent Non-Propagative Transmission	https://doi.org/10.1016/s1369-5266(00)00090-x
Secoviridae	Sequivirus	Parsnip yellow fleck virus	12777	Hemiptera	Aphididae	Cavariella	Cavariella aegopodii	330421	Daucus carota	4039	https://doi.org/10.1099/0022-1317-31-1-47	Non-Circulative, Semi-Persistent Transmission	https://doi.org/10.1007/BF01378644; 10.1073/pnas.1109384108;
Secoviridae	Sequivirus	Parsnip yellow fleck virus	12777	Hemiptera	Aphididae	Cavariella	Cavariella aegopodii	330421	Pastinaca sativa	4041	https://doi.org/10.1099/0022-1317-31-1-47	Non-Circulative, Semi-Persistent Transmission	https://doi.org/10.1007/BF01378644; 10.1073/pnas.1109384108;
Secoviridae	Sequivirus	Parsnip yellow fleck virus	12777	Hemiptera	Aphididae	Cavariella	Cavariella aegopodii	330421	Apium graveolens	4045	https://doi.org/10.1099/0022-1317-31-1-47	Non-Circulative, Semi-Persistent Transmission	https://doi.org/10.1007/BF01378644; 10.1073/pnas.1109384108;
Secoviridae	Sequivirus	Parsnip yellow fleck virus	12777	Hemiptera	Aphididae	Cavariella	Cavariella aegopodii	330421	Coriandrum sativum	4047	https://doi.org/10.1099/0022-1317-31-1-47	Non-Circulative, Semi-Persistent Transmission	https://doi.org/10.1007/BF01378644; 10.1073/pnas.1109384108;
Secoviridae	Sequivirus	Parsnip yellow fleck virus	12777	Hemiptera	Aphididae	Cavariella	Cavariella aegopodii	330421	Anthriscus cerefolium	40888	https://doi.org/10.1099/0022-1317-31-1-47	Non-Circulative, Semi-Persistent Transmission	https://doi.org/10.1007/BF01378644; 10.1073/pnas.1109384108;
Secoviridae	Sequivirus	Parsnip yellow fleck virus	12777	Hemiptera	Aphididae	Cavariella	Cavariella aegopodii	330421	Heracleum sphondylium	40919	https://doi.org/10.1099/0022-1317-31-1-47	Non-Circulative, Semi-Persistent Transmission	https://doi.org/10.1007/BF01378644; 10.1073/pnas.1109384108;
Secoviridae	Sequivirus	Parsnip yellow fleck virus	12777	Hemiptera	Aphididae	Cavariella	Cavariella aegopodii	330421	Anethum graveolens	40922	https://doi.org/10.1099/0022-1317-31-1-47	Non-Circulative, Semi-Persistent Transmission	https://doi.org/10.1007/BF01378644; 10.1073/pnas.1109384108;
Secoviridae	Sequivirus	Parsnip yellow fleck virus	12777	Hemiptera	Aphididae	Cavariella	Cavariella aegopodii	330421	Aethusa cynapium	40954	https://doi.org/10.1099/0022-1317-31-1-47	Non-Circulative, Semi-Persistent Transmission	https://doi.org/10.1007/BF01378644; 10.1073/pnas.1109384108;
Secoviridae	Sequivirus	Parsnip yellow fleck virus	12777	Hemiptera	Aphididae	Cavariella	Cavariella aegopodii	330421	Anthriscus sylvestris	48027	https://doi.org/10.1099/0022-1317-31-1-47	Non-Circulative, Semi-Persistent Transmission	https://doi.org/10.1007/BF01378644; 10.1073/pnas.1109384108;
Secoviridae	Sequivirus	Parsnip yellow fleck virus	12777	Hemiptera	Aphididae	Cavariella	Cavariella aegopodii	330421	Torilis japonica	49576	https://doi.org/10.1099/0022-1317-31-1-47	Non-Circulative, Semi-Persistent Transmission	https://doi.org/10.1007/BF01378644; 10.1073/pnas.1109384108;
Secoviridae	Sequivirus	Parsnip yellow fleck virus	12777	Hemiptera	Aphididae	Cavariella	Cavariella aegopodii	330421	Chaerophyllum temulum	105274	https://doi.org/10.1099/0022-1317-31-1-47	Non-Circulative, Semi-Persistent Transmission	https://doi.org/10.1007/BF01378644; 10.1073/pnas.1109384108;
Secoviridae	Sequivirus	Parsnip yellow fleck virus	12777	Hemiptera	Aphididae	Cavariella	Cavariella aegopodii	330421	Oenanthe aquatica	305795	https://doi.org/10.1099/0022-1317-31-1-47	Non-Circulative, Semi-Persistent Transmission	https://doi.org/10.1007/BF01378644; 10.1073/pnas.1109384108;
Solemoviridae	Polerovirus	Carrot red leaf virus	66200	Hemiptera	Aphididae	Cavariella	Cavariella aegopodii	330421	Daucus carota subsp. carota	79196	https://doi.org/10.1099/0022-1317-71-9-2163	Circulative, Persistent Non-Propagative Transmission	https://doi.org/10.1016/s1369-5266(00)00090-x
Tombusviridae	Umbravirus	Carrot mottle virus	68033	Hemiptera	Aphididae	Cavariella	Cavariella aegopodii	330421	Daucus carota	4039	https://doi.org/10.1099/0022-1317-71-9-2163	Circulative, Persistent Non-Propagative Transmission	https://doi.org/10.1111/j.1364-3703.2004.00240.x
Tombusviridae	Umbravirus	Carrot mottle virus	68033	Hemiptera	Aphididae	Cavariella	Cavariella aegopodii	330421	Nicotiana benthamiana	4100	https://doi.org/10.1099/0022-1317-71-9-2163	Circulative, Persistent Non-Propagative Transmission	https://doi.org/10.1111/j.1364-3703.2004.00240.x
Rhabdoviridae	Cytorhabdovirus	Lettuce necrotic yellows virus	32612	Hemiptera	Aphididae	Hyperomyzus	Hyperomyzus lactucae	330460	Lactuca sativa	4236	https://doi.org/10.1016/j.virusres.2020.197942; 10.1016/0042-6822(67)90145-6； 10.1016/0042-6822(67)90145-6; 10.1007/978-3-642-46115-6/5	Circulative, Persistent-Propagative Transmission	https://doi.org/10.1111/j.1364-3703.2004.00240.x
Rhabdoviridae	Cytorhabdovirus	Lettuce necrotic yellows virus	32612	Hemiptera	Aphididae	Hyperomyzus	Hyperomyzus lactucae	330460	Nicotiana glutinosa	35889	https://doi.org/10.1016/j.virusres.2020.197942; 10.1016/0042-6822(67)90145-6； 10.1016/0042-6822(67)90145-6; 10.1007/978-3-642-46115-6/5	Circulative, Persistent-Propagative Transmission	https://doi.org/10.1111/j.1364-3703.2004.00240.x
Rhabdoviridae	Cytorhabdovirus	Lettuce necrotic yellows virus	32612	Hemiptera	Aphididae	Hyperomyzus	Hyperomyzus lactucae	330460	Embergeria	43191	https://doi.org/10.1016/j.virusres.2020.197942; 10.1016/0042-6822(67)90145-6； 10.1016/0042-6822(67)90145-6; 10.1007/978-3-642-46115-6/5	Circulative, Persistent-Propagative Transmission	https://doi.org/10.1111/j.1364-3703.2004.00240.x
Rhabdoviridae	Cytorhabdovirus	Lettuce necrotic yellows virus	32612	Hemiptera	Aphididae	Hyperomyzus	Hyperomyzus lactucae	330460	Reichardia tingitana	43208	https://doi.org/10.1016/j.virusres.2020.197942; 10.1016/0042-6822(67)90145-6； 10.1016/0042-6822(67)90145-6; 10.1007/978-3-642-46115-6/5	Circulative, Persistent-Propagative Transmission	https://doi.org/10.1111/j.1364-3703.2004.00240.x
Rhabdoviridae	Cytorhabdovirus	Lettuce necrotic yellows virus	32612	Hemiptera	Aphididae	Hyperomyzus	Hyperomyzus lactucae	330460	Sonchus oleraceus	50207	https://doi.org/10.1016/j.virusres.2020.197942; 10.1016/0042-6822(67)90145-6； 10.1016/0042-6822(67)90145-6; 10.1007/978-3-642-46115-6/5	Circulative, Persistent-Propagative Transmission	https://doi.org/10.1111/j.1364-3703.2004.00240.x
Rhabdoviridae	Cytorhabdovirus	Lettuce necrotic yellows virus	32612	Hemiptera	Aphididae	Hyperomyzus	Hyperomyzus lactucae	330460	Sonchus hydrophilus	255580	https://doi.org/10.1016/j.virusres.2020.197942; 10.1016/0042-6822(67)90145-6； 10.1016/0042-6822(67)90145-6; 10.1007/978-3-642-46115-6/5	Circulative, Persistent-Propagative Transmission	https://doi.org/10.1111/j.1364-3703.2004.00240.x
Rhabdoviridae	Cytorhabdovirus	Cytorhabdovirus lactucanecante	1985702	Hemiptera	Aphididae	Hyperomyzus	Hyperomyzus lactucae	330460	NA	NA	https://doi.org/10.1007/3-540-27485-5_7	Circulative, Persistent-Propagative Transmission	https://doi.org/10.1111/j.1364-3703.2004.00240.x
Rhabdoviridae	Betanucleorhabdovirus	Sowthistle yellow vein virus	2358214	Hemiptera	Aphididae	Hyperomyzus	Hyperomyzus lactucae	330460	NA	NA	https://doi.org/10.1016/0042-6822(68)90213-4； 10.1016/0042-6822(73)90064-0； 10.1016/0042-6822(69)90302-x；10.1016/0042-6822(73)90220-1； 10.1016/j.virusres.2020.197942	Circulative, Persistent-Propagative Transmission	https://doi.org/10.1111/j.1364-3703.2004.00240.x；10.1016/j.virusres.2020.197987
Bromoviridae	Cucumovirus	Peanut stunt virus	12313	Diptera	Sciaridae	Bradysia	Bradysia impatiens	335710	Vigna unguiculata	3917	https://doi.org/10.3390/cells10061546	Non-Persistent Transmission	https://doi.org/10.1111/j.1364-3703.2004.00240.x
Bromoviridae	Cucumovirus	Peanut stunt virus	12313	Diptera	Sciaridae	Bradysia	Bradysia impatiens	335710	Nicotiana tabacum	4097	https://doi.org/10.3390/cells10061546	Non-Persistent Transmission	https://doi.org/10.1111/j.1364-3703.2004.00240.x
Bromoviridae	Cucumovirus	Peanut stunt virus	12313	Diptera	Sciaridae	Bradysia	Bradysia impatiens	335710	Nicotiana clevelandii	81866	https://doi.org/10.3390/cells10061546	Non-Persistent Transmission	https://doi.org/10.1111/j.1364-3703.2004.00240.x
Solemoviridae	Enamovirus	Pea enation mosaic virus 1	193121	Hemiptera	Aphididae	Neomyzus	Neomyzus circumflexus	384675	Cicer arietinum	3827	https://doi.org/10.1016/s0044-4057(73)80041-3	Circulative, Persistent Non-Propagative Transmission	https://doi.org/10.3390/plants9070895
Solemoviridae	Enamovirus	Pea enation mosaic virus 1	193121	Hemiptera	Aphididae	Neomyzus	Neomyzus circumflexus	384675	Lathyrus odoratus	3859	https://doi.org/10.1016/s0044-4057(73)80041-3	Circulative, Persistent Non-Propagative Transmission	https://doi.org/10.3390/plants9070895
Solemoviridae	Enamovirus	Pea enation mosaic virus 1	193121	Hemiptera	Aphididae	Neomyzus	Neomyzus circumflexus	384675	Lens culinaris	3864	https://doi.org/10.1016/s0044-4057(73)80041-3	Circulative, Persistent Non-Propagative Transmission	https://doi.org/10.3390/plants9070895
Solemoviridae	Enamovirus	Pea enation mosaic virus 1	193121	Hemiptera	Aphididae	Neomyzus	Neomyzus circumflexus	384675	Pisum sativum	3888	https://doi.org/10.1016/s0044-4057(73)80041-3	Circulative, Persistent Non-Propagative Transmission	https://doi.org/10.3390/plants9070895
Solemoviridae	Enamovirus	Pea enation mosaic virus 1	193121	Hemiptera	Aphididae	Neomyzus	Neomyzus circumflexus	384675	Vicia faba	3906	https://doi.org/10.1016/s0044-4057(73)80041-3	Circulative, Persistent Non-Propagative Transmission	https://doi.org/10.3390/plants9070895
Solemoviridae	Enamovirus	Pea enation mosaic virus 1	193121	Hemiptera	Aphididae	Neomyzus	Neomyzus circumflexus	384675	Vicia sativa	3908	https://doi.org/10.1016/s0044-4057(73)80041-3	Circulative, Persistent Non-Propagative Transmission	https://doi.org/10.3390/plants9070895
Solemoviridae	Enamovirus	Pea enation mosaic virus 1	193121	Hemiptera	Aphididae	Neomyzus	Neomyzus circumflexus	384675	Trifolium incarnatum	60916	https://doi.org/10.1016/s0044-4057(73)80041-3	Circulative, Persistent Non-Propagative Transmission	https://doi.org/10.3390/plants9070895
Solemoviridae	Enamovirus	Pea enation mosaic virus 1	193121	Hemiptera	Aphididae	Neomyzus	Neomyzus circumflexus	384675	Medicago arabica	70936	https://doi.org/10.1016/s0044-4057(73)80041-3	Circulative, Persistent Non-Propagative Transmission	https://doi.org/10.3390/plants9070895
Tospoviridae	Orthotospovirus	Orthotospovirus tomatomaculae	3052585	Thysanoptera	Thripidae	Frankliniella	Frankliniella bispinosa	407007	NA	NA	https://doi.org/10.1146/annurev-virology-100114-055036	Circulative, Persistent-Propagative Transmission	https://doi.org/10.1016/j.virusres.2003.12.011; 10.339/cells11040693
Tospoviridae	Orthotospovirus	Orthotospovirus tomatomaculae	3052585	Thysanoptera	Thripidae	Frankliniella	Frankliniella cephalica	407008	NA	NA	https://doi.org/10.1146/annurev-virology-100114-055036	Circulative, Persistent-Propagative Transmission	https://doi.org/10.1016/j.virusres.2003.12.011; 10.339/cells11040693
Tospoviridae	Orthotospovirus	Impatiens necrotic spot virus	11612	Thysanoptera	Thripidae	Frankliniella	Frankliniella fusca	407009	Impatiens	35939	https://doi.org/10.1146/annurev-virology-100114-055036	Circulative, Persistent-Propagative Transmission	https://doi.org/10.1016/s1369-5266(00)00090-x
Tospoviridae	Orthotospovirus	Iris yellow spot virus	60456	Thysanoptera	Thripidae	Frankliniella	Frankliniella fusca	407009	Allium cepa	4679	https://doi.org/10.1146/annurev-virology-100114-055036	Circulative, Persistent-Propagative Transmission	https://doi.org/10.1016/s1369-5266(00)00090-x
Tospoviridae	Orthotospovirus	Iris yellow spot virus	60456	Thysanoptera	Thripidae	Frankliniella	Frankliniella fusca	407009	Iris	26378	https://doi.org/10.1146/annurev-virology-100114-055036	Circulative, Persistent-Propagative Transmission	https://doi.org/10.1016/s1369-5266(00)00090-x
Tospoviridae	Orthotospovirus	Orthotospovirus glycininecrovenae	3052574	Thysanoptera	Thripidae	Frankliniella	Frankliniella fusca	407009	NA	NA	https://doi.org/10.1016/bs.aivir.2019.07.001	Circulative, Persistent-Propagative Transmission	https://doi.org/10.1016/s1369-5266(00)00090-x
Tospoviridae	Orthotospovirus	Orthotospovirus impatiensnecromaculae	3052576	Thysanoptera	Thripidae	Frankliniella	Frankliniella fusca	407009	NA	NA	https://doi.org/10.1111/1744-7917.12721	Circulative, Persistent-Propagative Transmission	https://doi.org/10.1016/s1369-5266(00)00090-x
Tospoviridae	Orthotospovirus	Orthotospovirus iridimaculaflavi	3052577	Thysanoptera	Thripidae	Frankliniella	Frankliniella fusca	407009	NA	NA	https://doi.org/10.1016/bs.aivir.2019.07.001	Circulative, Persistent-Propagative Transmission	https://doi.org/10.1016/s1369-5266(00)00090-x
Tospoviridae	Orthotospovirus	Orthotospovirus tomatomaculae	3052585	Thysanoptera	Thripidae	Frankliniella	Frankliniella fusca	407009	NA	NA	https://doi.org/10.1146/annurev-virology-100114-055036	Circulative, Persistent-Propagative Transmission	https://doi.org/10.1016/j.virusres.2003.12.011; 10.339/cells11040693
Tospoviridae	Orthotospovirus	Impatiens necrotic spot virus	11612	Thysanoptera	Thripidae	Frankliniella	Frankliniella schultzei	407010	Impatiens	35939	https://doi.org/10.1146/annurev-virology-100114-055036	Circulative, Persistent-Propagative Transmission	https://doi.org/10.1016/s1369-5266(00)00090-x
Tospoviridae	Orthotospovirus	Groundnut ringspot virus	12675	Thysanoptera	Thripidae	Frankliniella	Frankliniella schultzei	407010	Arachis hypogaea	3818	https://doi.org/10.1146/annurev-virology-100114-055036	Circulative, Persistent-Propagative Transmission	https://doi.org/10.1016/s1369-5266(00)00090-x
Tospoviridae	Orthotospovirus	Tomato chlorotic spot virus	12851	Thysanoptera	Thripidae	Frankliniella	Frankliniella schultzei	407010	Vigna unguiculata	3917	https://doi.org/10.1146/annurev-virology-100114-055036	Circulative, Persistent-Propagative Transmission	https://doi.org/10.1016/s1369-5266(00)00090-x
Tospoviridae	Orthotospovirus	Tomato chlorotic spot virus	12851	Thysanoptera	Thripidae	Frankliniella	Frankliniella schultzei	407010	Capsicum annuum	4072	https://doi.org/10.1146/annurev-virology-100114-055036	Circulative, Persistent-Propagative Transmission	https://doi.org/10.1016/s1369-5266(00)00090-x
Tospoviridae	Orthotospovirus	Tomato chlorotic spot virus	12851	Thysanoptera	Thripidae	Frankliniella	Frankliniella schultzei	407010	Capsicum frutescens	4073	https://doi.org/10.1146/annurev-virology-100114-055036	Circulative, Persistent-Propagative Transmission	https://doi.org/10.1016/s1369-5266(00)00090-x
Tospoviridae	Orthotospovirus	Tomato chlorotic spot virus	12851	Thysanoptera	Thripidae	Frankliniella	Frankliniella schultzei	407010	Solanum lycopersicum	4081	https://doi.org/10.1146/annurev-virology-100114-055036	Circulative, Persistent-Propagative Transmission	https://doi.org/10.1016/s1369-5266(00)00090-x
Tospoviridae	Orthotospovirus	Tomato chlorotic spot virus	12851	Thysanoptera	Thripidae	Frankliniella	Frankliniella schultzei	407010	Solanum tuberosum	4113	https://doi.org/10.1146/annurev-virology-100114-055036	Circulative, Persistent-Propagative Transmission	https://doi.org/10.1016/s1369-5266(00)00090-x
Tospoviridae	Orthotospovirus	Chrysanthemum stem necrosis virus	83871	Thysanoptera	Thripidae	Frankliniella	Frankliniella schultzei	407010	Nicotiana benthamiana	4100	https://doi.org/10.1146/annurev-virology-100114-055036	Circulative, Persistent-Propagative Transmission	https://doi.org/10.1016/s1369-5266(00)00090-x
Tospoviridae	Orthotospovirus	Chrysanthemum stem necrosis virus	83871	Thysanoptera	Thripidae	Frankliniella	Frankliniella schultzei	407010	Chrysanthemum x morifolium	41568	https://doi.org/10.1146/annurev-virology-100114-055036	Circulative, Persistent-Propagative Transmission	https://doi.org/10.1016/s1369-5266(00)00090-x
Tospoviridae	Orthotospovirus	Capsicum chlorosis virus	163325	Thysanoptera	Thripidae	Frankliniella	Frankliniella schultzei	407010	Solanum lycopersicum	4081	https://doi.org/10.1146/annurev-virology-100114-055036	Circulative, Persistent-Propagative Transmission	https://doi.org/10.1007/s13313-019-00675-7
Tospoviridae	Orthotospovirus	Capsicum chlorosis virus	163325	Thysanoptera	Thripidae	Frankliniella	Frankliniella schultzei	407010	Nicotiana benthamiana	4100	https://doi.org/10.1146/annurev-virology-100114-055036	Circulative, Persistent-Propagative Transmission	https://doi.org/10.1007/s13313-019-00675-7
Tospoviridae	Orthotospovirus	Groundnut bud necrosis virus	198612	Thysanoptera	Thripidae	Frankliniella	Frankliniella schultzei	407010	Arachis hypogaea	3818	https://doi.org/10.1146/annurev-virology-100114-055036	Circulative, Persistent-Propagative Transmission	https://doi.org/10.1016/s1369-5266(00)00090-x
Tospoviridae	Orthotospovirus	Orthotospovirus arachianuli	3052563	Thysanoptera	Thripidae	Frankliniella	Frankliniella schultzei	407010	NA	NA	https://doi.org/10.1016/bs.aivir.2019.07.001	Circulative, Persistent-Propagative Transmission	https://doi.org/10.1016/s1369-5266(00)00090-x
Tospoviridae	Orthotospovirus	Orthotospovirus arachinecrosis	3052566	Thysanoptera	Thripidae	Frankliniella	Frankliniella schultzei	407010	NA	NA	https://doi.org/10.1016/bs.aivir.2019.07.001	Circulative, Persistent-Propagative Transmission	https://doi.org/10.1016/s1369-5266(00)00090-x
Tospoviridae	Orthotospovirus	Orthotospovirus capsiciflavi	3052568	Thysanoptera	Thripidae	Frankliniella	Frankliniella schultzei	407010	NA	NA	https://doi.org/10.1016/bs.aivir.2019.07.001	Circulative, Persistent-Propagative Transmission	https://doi.org/10.1016/s1369-5266(00)00090-x
Tospoviridae	Orthotospovirus	Orthotospovirus chrysanthinecrocaulis	3052570	Thysanoptera	Thripidae	Frankliniella	Frankliniella schultzei	407010	NA	NA	https://doi.org/10.1111/1744-7917.12721	Circulative, Persistent-Propagative Transmission	https://doi.org/10.1016/s1369-5266(00)00090-x
Tospoviridae	Orthotospovirus	Orthotospovirus tomatomaculae	3052585	Thysanoptera	Thripidae	Frankliniella	Frankliniella schultzei	407010	NA	NA	https://doi.org/10.1146/annurev-virology-100114-055036	Circulative, Persistent-Propagative Transmission	https://doi.org/10.1016/j.virusres.2003.12.011; 10.339/cells11040693
Tospoviridae	Orthotospovirus	Tomato yellow ring virus	304859	Thysanoptera	Thripidae	Microcephalothrips	Microcephalothrips abdominalis	407288	Solanum lycopersicum	4081	https://doi.org/10.1146/annurev-virology-100114-055036	Circulative, Persistent-Propagative Transmission	https://doi.org/10.1016/s1369-5266(00)00090-x
Tospoviridae	Orthotospovirus	Tomato yellow ring virus	304859	Thysanoptera	Thripidae	Microcephalothrips	Microcephalothrips abdominalis	407288	Nicotiana benthamiana	4100	https://doi.org/10.1146/annurev-virology-100114-055036	Circulative, Persistent-Propagative Transmission	https://doi.org/10.1016/s1369-5266(00)00090-x
Tospoviridae	Orthotospovirus	Tomato yellow ring virus	304859	Thysanoptera	Thripidae	Microcephalothrips	Microcephalothrips abdominalis	407288	Chenopodium quinoa	63459	https://doi.org/10.1146/annurev-virology-100114-055036	Circulative, Persistent-Propagative Transmission	https://doi.org/10.1016/s1369-5266(00)00090-x
Tospoviridae	Orthotospovirus	Soybean vein necrosis virus	980895	Thysanoptera	Thripidae	Neohydatothrips	Neohydatothrips variabilis	436519	Glycine max	3847	https://doi.org/10.1146/annurev-virology-100114-055036	Circulative, Persistent-Propagative Transmission	https://doi.org/10.1016/s1369-5266(00)00090-x
Tospoviridae	Orthotospovirus	Orthotospovirus glycininecrovenae	3052574	Thysanoptera	Thripidae	Neohydatothrips	Neohydatothrips variabilis	436519	NA	NA	https://doi.org/10.1016/bs.aivir.2019.07.001	Circulative, Persistent-Propagative Transmission	https://doi.org/10.1016/s1369-5266(00)00090-x
Solemoviridae	Sobemovirus	Southern bean mosaic virus	12139	Coleoptera	Coccinellidae	Epilachna	Epilachna varivestis	447619	Phaseolus vulgaris	3885	https://doi.org/10.1111/1744-7917.12470	Circulative, Persistent Non-Propagative Transmission	https://doi.org/10.1016/s1369-5266(00)00090-x
Secoviridae	Comovirus	Bean pod mottle virus	12260	Coleoptera	Coccinellidae	Epilachna	Epilachna varivestis	447619	Glycine max	3847	https://doi.org/10.1111/1744-7917.12470； 10.1098/rspb.2019.0211	Circulative, Persistent Non-Propagative Transmission	https://doi.org/10.1016/s1369-5266(00)00090-x
Secoviridae	Comovirus	Bean pod mottle virus	12260	Coleoptera	Coccinellidae	Epilachna	Epilachna varivestis	447619	Phaseolus vulgaris	3885	https://doi.org/10.1111/1744-7917.12470； 10.1098/rspb.2019.0211	Circulative, Persistent Non-Propagative Transmission	https://doi.org/10.1016/s1369-5266(00)00090-x
Secoviridae	Comovirus	Bean pod mottle virus	12260	Coleoptera	Coccinellidae	Epilachna	Epilachna varivestis	447619	Desmodium	53866	https://doi.org/10.1111/1744-7917.12470； 10.1098/rspb.2019.0211	Circulative, Persistent Non-Propagative Transmission	https://doi.org/10.1016/s1369-5266(00)00090-x
Secoviridae	Comovirus	Bean pod mottle virus	12260	Coleoptera	Coccinellidae	Epilachna	Epilachna varivestis	447619	Lespedeza	53892	https://doi.org/10.1111/1744-7917.12470； 10.1098/rspb.2019.0211	Circulative, Persistent Non-Propagative Transmission	https://doi.org/10.1016/s1369-5266(00)00090-x
Secoviridae	Comovirus	Bean pod mottle virus	12260	Coleoptera	Coccinellidae	Epilachna	Epilachna varivestis	447619	Trifolium incarnatum	60916	https://doi.org/10.1111/1744-7917.12470； 10.1098/rspb.2019.0211	Circulative, Persistent Non-Propagative Transmission	https://doi.org/10.1016/s1369-5266(00)00090-x
Secoviridae	Comovirus	Bean pod mottle virus	12260	Coleoptera	Coccinellidae	Epilachna	Epilachna varivestis	447619	Mucuna pruriens	157652	https://doi.org/10.1111/1744-7917.12470； 10.1098/rspb.2019.0211	Circulative, Persistent Non-Propagative Transmission	https://doi.org/10.1016/s1369-5266(00)00090-x
Closteroviridae	Closterovirus	Citrus tristeza virus	12162	Hemiptera	Aphididae	Aphis	Aphis aurantii	464926	Passiflora	3684	https://doi.org/10.3390/v12101131	Non-Circulative, Semi-Persistent Transmission	https://doi.org/10.3390/v12101131
Closteroviridae	Closterovirus	Citrus tristeza virus	12162	Hemiptera	Aphididae	Aphis	Aphis aurantii	464926	Citrus x paradisi	37656	https://doi.org/10.3390/v12101131	Non-Circulative, Semi-Persistent Transmission	https://doi.org/10.3390/v12101131
Closteroviridae	Closterovirus	Citrus tristeza virus	12162	Hemiptera	Aphididae	Aphis	Aphis aurantii	464926	Citrus reticulata	85571	https://doi.org/10.3390/v12101131	Non-Circulative, Semi-Persistent Transmission	https://doi.org/10.3390/v12101131
Closteroviridae	Closterovirus	Citrus tristeza virus	12162	Hemiptera	Aphididae	Aphis	Aphis aurantii	464926	Citrus aurantiifolia	159033	https://doi.org/10.3390/v12101131	Non-Circulative, Semi-Persistent Transmission	https://doi.org/10.3390/v12101131
Closteroviridae	Closterovirus	Citrus tristeza virus	12162	Hemiptera	Aphididae	Aphis	Aphis aurantii	464926	Pamburus missionis	159062	https://doi.org/10.3390/v12101131	Non-Circulative, Semi-Persistent Transmission	https://doi.org/10.3390/v12101131
Closteroviridae	Closterovirus	Citrus tristeza virus	12162	Hemiptera	Aphididae	Aphis	Aphis aurantii	464926	Afraegle paniculata	231460	https://doi.org/10.3390/v12101131	Non-Circulative, Semi-Persistent Transmission	https://doi.org/10.3390/v12101131
Phenuiviridae	Tenuivirus	Tenuivirus oryzalbae	3052764	Hemiptera	Delphacidae	Tagosodes	Tagosodes orizicolus	482011	NA	NA	https://doi.org/10.1016/0042-6822(69)90002-6	Circulative, Persistent-Propagative Transmission	https://doi.org/10.1016/s1369-5266(00)00090-x
Betaflexiviridae	Vitivirus	Grapevine virus A	35288	Hemiptera	Pseudococcidae	Phenacoccus	Phenacoccus aceris	490929	Nicotiana benthamiana	4100	https://doi.org/10.1094/PHYTO-10-11-0289	NA	NA
Betaflexiviridae	Vitivirus	Grapevine virus A	35288	Hemiptera	Pseudococcidae	Phenacoccus	Phenacoccus aceris	490929	Vitis vinifera	29760	https://doi.org/10.1094/PHYTO-10-11-0289	NA	NA
Betaflexiviridae	Vitivirus	Grapevine virus B	35289	Hemiptera	Pseudococcidae	Phenacoccus	Phenacoccus aceris	490929	Vitis vinifera	29760	https://doi.org/10.1094/PHYTO-10-11-0289	NA	NA
Betaflexiviridae	Vitivirus	Grapevine virus B	35289	Hemiptera	Pseudococcidae	Phenacoccus	Phenacoccus aceris	490929	Nicotiana occidentalis	200313	https://doi.org/10.1094/PHYTO-10-11-0289	NA	NA
Closteroviridae	Ampelovirus	Little cherry virus 2	154339	Hemiptera	Pseudococcidae	Phenacoccus	Phenacoccus aceris	490929	Prunus avium	42229	https://doi.org/10.1094/PHYTO-10-11-0289	Non-Circulative, Semi-Persistent Transmission	https://doi.org/10.1111/j.1364-3703.2004.00240.x
Caulimoviridae	Badnavirus	Rubus yellow net virus	198310	Hemiptera	Aphididae	Amphorophora	Amphorophora agathonica	527518	Rubus	23216	https://doi.org/10.1603/ec11405	Non-Circulative, Semi-Persistent Transmission	https://doi.org/10.1603/ec11405
Closteroviridae	Closterovirus	Raspberry leaf mottle virus	326941	Hemiptera	Aphididae	Amphorophora	Amphorophora agathonica	527518	Rubus idaeus	32247	https://doi.org/10.1603/ec11405	Non-Circulative, Semi-Persistent Transmission	https://doi.org/10.1603/ec11405
Secoviridae	Sadwavirus	Black raspberry necrosis virus	367301	Hemiptera	Aphididae	Amphorophora	Amphorophora agathonica	527518	Vigna unguiculata	3917	https://doi.org/10.1603/ec11405	Non-Circulative, Semi-Persistent Transmission	https://doi.org/10.1603/ec11405
Secoviridae	Sadwavirus	Black raspberry necrosis virus	367301	Hemiptera	Aphididae	Amphorophora	Amphorophora agathonica	527518	Nicotiana rustica	4093	https://doi.org/10.1603/ec11405	Non-Circulative, Semi-Persistent Transmission	https://doi.org/10.1603/ec11405
Secoviridae	Sadwavirus	Black raspberry necrosis virus	367301	Hemiptera	Aphididae	Amphorophora	Amphorophora agathonica	527518	Nicotiana tabacum	4097	https://doi.org/10.1603/ec11405	Non-Circulative, Semi-Persistent Transmission	https://doi.org/10.1603/ec11405
Secoviridae	Sadwavirus	Black raspberry necrosis virus	367301	Hemiptera	Aphididae	Amphorophora	Amphorophora agathonica	527518	Nicotiana benthamiana	4100	https://doi.org/10.1603/ec11405	Non-Circulative, Semi-Persistent Transmission	https://doi.org/10.1603/ec11405
Secoviridae	Sadwavirus	Black raspberry necrosis virus	367301	Hemiptera	Aphididae	Amphorophora	Amphorophora agathonica	527518	Rubus occidentalis	75079	https://doi.org/10.1603/ec11405	Non-Circulative, Semi-Persistent Transmission	https://doi.org/10.1603/ec11405
Secoviridae	Sadwavirus	Black raspberry necrosis virus	367301	Hemiptera	Aphididae	Amphorophora	Amphorophora agathonica	527518	Beta vulgaris	161934	https://doi.org/10.1603/ec11405	Non-Circulative, Semi-Persistent Transmission	https://doi.org/10.1603/ec11405
Secoviridae	Sadwavirus	Black raspberry necrosis virus	367301	Hemiptera	Aphididae	Amphorophora	Amphorophora agathonica	527518	Nicotiana occidentalis	200313	https://doi.org/10.1603/ec11405	Non-Circulative, Semi-Persistent Transmission	https://doi.org/10.1603/ec11405
Unclassified	Unclassified	Raspberry latent virus	907191	Hemiptera	Aphididae	Amphorophora	Amphorophora agathonica	527518	Rubus	23216	https://doi.org/10.1603/ec11405	Non-Circulative, Semi-Persistent Transmission	https://doi.org/10.1603/ec11405
Unclassified	Unclassified	Raspberry latent virus	907191	Hemiptera	Aphididae	Amphorophora	Amphorophora agathonica	527518	Rubus idaeus	32247	https://doi.org/10.1603/ec11405	Non-Circulative, Semi-Persistent Transmission	https://doi.org/10.1603/ec11405
Rhabdoviridae	Betanucleorhabdovirus	Sonchus yellow net nucleorhabdovirus	11307	Hemiptera	Aphididae	Aphis	Aphis coreopsidis	527563	Lactuca sativa	4236	https://doi.org/10.1016/j.virusres.2020.197942	Circulative, Persistent-Propagative Transmission	https://doi.org/10.1016/s0966-842x(03)00120-3
Rhabdoviridae	Betanucleorhabdovirus	Sonchus yellow net nucleorhabdovirus	11307	Hemiptera	Aphididae	Aphis	Aphis coreopsidis	527563	Bidens pilosa	42337	https://doi.org/10.1016/j.virusres.2020.197942	Circulative, Persistent-Propagative Transmission	https://doi.org/10.1016/s0966-842x(03)00120-3
Rhabdoviridae	Betanucleorhabdovirus	Sonchus yellow net nucleorhabdovirus	11307	Hemiptera	Aphididae	Aphis	Aphis coreopsidis	527563	Sonchus oleraceus	50207	https://doi.org/10.1016/j.virusres.2020.197942	Circulative, Persistent-Propagative Transmission	https://doi.org/10.1016/s0966-842x(03)00120-3
Rhabdoviridae	Betanucleorhabdovirus	Sonchus yellow net nucleorhabdovirus	11307	Hemiptera	Aphididae	Aphis	Aphis coreopsidis	527563	Nicotiana x edwardsonii	1926302	https://doi.org/10.1016/j.virusres.2020.197942	Circulative, Persistent-Propagative Transmission	https://doi.org/10.1016/s0966-842x(03)00120-3
Rhabdoviridae	Cytorhabdovirus	Strawberry crinkle virus	135656	Hemiptera	Aphididae	Chaetosiphon	Chaetosiphon fragaefolii	527630	NA	NA	https://doi.org/10.1007/s00705-014-2029-z	Circulative, Persistent-Propagative Transmission	https://doi.org/10.1007/s00705-014-2029-z
Tospoviridae	Orthotospovirus	Polygonum ringspot virus	1678786	Thysanoptera	Thripidae	Dictyothrips	Dictyothrips betae	535288	NA	NA	https://doi.org/10.1146/annurev-virology-100114-055036	Circulative, Persistent-Propagative Transmission	https://doi.org/10.1016/s1369-5266(00)00090-x
Tospoviridae	Orthotospovirus	Orthotospovirus polygonianuli	3052582	Thysanoptera	Thripidae	Dictyothrips	Dictyothrips betae	535288	NA	NA	https://doi.org/10.1016/bs.aivir.2019.07.001	Circulative, Persistent-Propagative Transmission	https://doi.org/10.1016/s1369-5266(00)00090-x
Rhabdoviridae	Cytorhabdovirus	Strawberry crinkle virus	135656	Hemiptera	Aphididae	Chaetosiphon	Chaetosiphon thomasi	576551	NA	NA	https://doi.org/10.1007/s00705-014-2029-z	Circulative, Persistent-Propagative Transmission	https://doi.org/10.1007/s00705-014-2029-z
Bromoviridae	Alfamovirus	Alfamovirus AMV	12321	Thysanoptera	Thripidae	Odontothrips	Odontothrips loti	670468	Cicer arietinum	3827	https://doi.org/10.3390/v14071519	Non-Persistent Transmission	https://doi.org/10.1111/j.1364-3703.2004.00240.x
Bromoviridae	Alfamovirus	Alfamovirus AMV	12321	Thysanoptera	Thripidae	Odontothrips	Odontothrips loti	670468	Glycine max	3847	https://doi.org/10.3390/v14071519	Non-Persistent Transmission	https://doi.org/10.1111/j.1364-3703.2004.00240.x
Bromoviridae	Alfamovirus	Alfamovirus AMV	12321	Thysanoptera	Thripidae	Odontothrips	Odontothrips loti	670468	Lens culinaris	3864	https://doi.org/10.3390/v14071519	Non-Persistent Transmission	https://doi.org/10.1111/j.1364-3703.2004.00240.x
Bromoviridae	Alfamovirus	Alfamovirus AMV	12321	Thysanoptera	Thripidae	Odontothrips	Odontothrips loti	670468	Lupinus	3869	https://doi.org/10.3390/v14071519	Non-Persistent Transmission	https://doi.org/10.1111/j.1364-3703.2004.00240.x
Bromoviridae	Alfamovirus	Alfamovirus AMV	12321	Thysanoptera	Thripidae	Odontothrips	Odontothrips loti	670468	Medicago sativa	3879	https://doi.org/10.3390/v14071519	Non-Persistent Transmission	https://doi.org/10.1111/j.1364-3703.2004.00240.x
Bromoviridae	Alfamovirus	Alfamovirus AMV	12321	Thysanoptera	Thripidae	Odontothrips	Odontothrips loti	670468	Phaseolus vulgaris	3885	https://doi.org/10.3390/v14071519	Non-Persistent Transmission	https://doi.org/10.1111/j.1364-3703.2004.00240.x
Bromoviridae	Alfamovirus	Alfamovirus AMV	12321	Thysanoptera	Thripidae	Odontothrips	Odontothrips loti	670468	Pisum sativum	3888	https://doi.org/10.3390/v14071519	Non-Persistent Transmission	https://doi.org/10.1111/j.1364-3703.2004.00240.x
Bromoviridae	Alfamovirus	Alfamovirus AMV	12321	Thysanoptera	Thripidae	Odontothrips	Odontothrips loti	670468	Vigna radiata var. radiata	3916	https://doi.org/10.3390/v14071519	Non-Persistent Transmission	https://doi.org/10.1111/j.1364-3703.2004.00240.x
Bromoviridae	Alfamovirus	Alfamovirus AMV	12321	Thysanoptera	Thripidae	Odontothrips	Odontothrips loti	670468	Vigna unguiculata	3917	https://doi.org/10.3390/v14071519	Non-Persistent Transmission	https://doi.org/10.1111/j.1364-3703.2004.00240.x
Bromoviridae	Alfamovirus	Alfamovirus AMV	12321	Thysanoptera	Thripidae	Odontothrips	Odontothrips loti	670468	Apium graveolens	4045	https://doi.org/10.3390/v14071519	Non-Persistent Transmission	https://doi.org/10.1111/j.1364-3703.2004.00240.x
Bromoviridae	Alfamovirus	Alfamovirus AMV	12321	Thysanoptera	Thripidae	Odontothrips	Odontothrips loti	670468	Capsicum annuum	4072	https://doi.org/10.3390/v14071519	Non-Persistent Transmission	https://doi.org/10.1111/j.1364-3703.2004.00240.x
Bromoviridae	Alfamovirus	Alfamovirus AMV	12321	Thysanoptera	Thripidae	Odontothrips	Odontothrips loti	670468	Solanum lycopersicum	4081	https://doi.org/10.3390/v14071519	Non-Persistent Transmission	https://doi.org/10.1111/j.1364-3703.2004.00240.x
Bromoviridae	Alfamovirus	Alfamovirus AMV	12321	Thysanoptera	Thripidae	Odontothrips	Odontothrips loti	670468	Nicotiana tabacum	4097	https://doi.org/10.3390/v14071519	Non-Persistent Transmission	https://doi.org/10.1111/j.1364-3703.2004.00240.x
Bromoviridae	Alfamovirus	Alfamovirus AMV	12321	Thysanoptera	Thripidae	Odontothrips	Odontothrips loti	670468	Solanum tuberosum	4113	https://doi.org/10.3390/v14071519	Non-Persistent Transmission	https://doi.org/10.1111/j.1364-3703.2004.00240.x
Bromoviridae	Alfamovirus	Alfamovirus AMV	12321	Thysanoptera	Thripidae	Odontothrips	Odontothrips loti	670468	Lactuca sativa	4236	https://doi.org/10.3390/v14071519	Non-Persistent Transmission	https://doi.org/10.1111/j.1364-3703.2004.00240.x
Bromoviridae	Alfamovirus	Alfamovirus AMV	12321	Thysanoptera	Thripidae	Odontothrips	Odontothrips loti	670468	Philadelphus	23113	https://doi.org/10.3390/v14071519	Non-Persistent Transmission	https://doi.org/10.1111/j.1364-3703.2004.00240.x
Bromoviridae	Alfamovirus	Alfamovirus AMV	12321	Thysanoptera	Thripidae	Odontothrips	Odontothrips loti	670468	Lablab purpureus	35936	https://doi.org/10.3390/v14071519	Non-Persistent Transmission	https://doi.org/10.1111/j.1364-3703.2004.00240.x
Bromoviridae	Alfamovirus	Alfamovirus AMV	12321	Thysanoptera	Thripidae	Odontothrips	Odontothrips loti	670468	Caryopteris incana	41386	https://doi.org/10.3390/v14071519	Non-Persistent Transmission	https://doi.org/10.1111/j.1364-3703.2004.00240.x
Bromoviridae	Alfamovirus	Alfamovirus AMV	12321	Thysanoptera	Thripidae	Odontothrips	Odontothrips loti	670468	Trifolium incarnatum	60916	https://doi.org/10.3390/v14071519	Non-Persistent Transmission	https://doi.org/10.1111/j.1364-3703.2004.00240.x
Bromoviridae	Alfamovirus	Alfamovirus AMV	12321	Thysanoptera	Thripidae	Odontothrips	Odontothrips loti	670468	Astragalus glycyphyllos	83862	https://doi.org/10.3390/v14071519	Non-Persistent Transmission	https://doi.org/10.1111/j.1364-3703.2004.00240.x
Bromoviridae	Alfamovirus	Alfamovirus AMV	12321	Thysanoptera	Thripidae	Odontothrips	Odontothrips loti	670468	Viburnum opulus	85293	https://doi.org/10.3390/v14071519	Non-Persistent Transmission	https://doi.org/10.1111/j.1364-3703.2004.00240.x
Bromoviridae	Alfamovirus	Alfamovirus AMV	12321	Thysanoptera	Thripidae	Odontothrips	Odontothrips loti	670468	Malva parviflora	145753	https://doi.org/10.3390/v14071519	Non-Persistent Transmission	https://doi.org/10.1111/j.1364-3703.2004.00240.x
Bromoviridae	Alfamovirus	Alfamovirus AMV	12321	Thysanoptera	Thripidae	Odontothrips	Odontothrips loti	670468	Teramnus repens	157662	https://doi.org/10.3390/v14071519	Non-Persistent Transmission	https://doi.org/10.1111/j.1364-3703.2004.00240.x
Nanoviridae	Babuvirus	Banana bunchy top virus	12585	Hemiptera	Aphididae	Pentalonia	Pentalonia nigronervosa	693967	Musa acuminata	4641	https://doi.org/10.1016/j.virusres.2013.06.002; 10.1603/ec10323	Persistent, circulative	https://doi.org/10.1016/j.virusres.2013.06.002; 10.1603/ec10323
Nanoviridae	Babuvirus	Banana bunchy top virus	12585	Hemiptera	Aphididae	Pentalonia	Pentalonia nigronervosa	693967	Musa x paradisiaca	89151	https://doi.org/10.1016/j.virusres.2013.06.002; 10.1603/ec10323	Persistent, circulative	https://doi.org/10.1016/j.virusres.2013.06.002; 10.1603/ec10323
Phenuiviridae	Tenuivirus	Tenuivirus oryzabrevis	3052762	Hemiptera	Delphacidae	Nilaparvata	Nilaparvata muiri	706586	NA	NA	https://doi.org/10.1016/j.coviro.2018.07.005	Circulative, Persistent-Propagative Transmission	https://doi.org/10.1016/j.coviro.2018.07.005
Solemoviridae	Polerovirus	Sugarcane yellow leaf virus	94290	Hemiptera	Aphididae	Melanaphis	Melanaphis sacchari	742174	Saccharum officinarum	4547	https://doi.org/10.3390/plants10102122	Circulative, Persistent Non-Propagative Transmission	https://doi.org/10.1016/s1369-5266(00)00090-x
Closteroviridae	Crinivirus	Tomato chlorosis virus	67754	Hemiptera	Aleyrodidae	Bemisia	Bemisia cf. tabaci Middle East-Asia Minor 1	913998	Solanum lycopersicum	4081	https://doi.org/10.3390/cells11040693	Non-Circulative, Semi-Persistent Transmission	https://doi.org/10.3390/cells11040693
Potyviridae	Ipomovirus	Squash vein yellowing virus	397544	Hemiptera	Aleyrodidae	Bemisia	Bemisia cf. tabaci Middle East-Asia Minor 1	913998	Cucurbita	3660	https://doi.org/10.1093/jee/tox161	Non-Circulative, Semi-Persistent Transmission	https://doi.org/10.1093/jee/tox161
Potyviridae	Ipomovirus	Squash vein yellowing virus	397544	Hemiptera	Aleyrodidae	Bemisia	Bemisia cf. tabaci Middle East-Asia Minor 1	913998	Citrullus lanatus subsp. vulgaris	260674	https://doi.org/10.1093/jee/tox161	Non-Circulative, Semi-Persistent Transmission	https://doi.org/10.1093/jee/tox161
Spinareoviridae	Fijivirus	Maize rough dwarf virus	10989	Hemiptera	Delphacidae	Copicerus	Copicerus irroratus	984408	Avena sativa	4498	https://doi.org/10.1099/0022-1317-79-6-1479	Circulative, Persistent-Propagative Transmission	https://doi.org/10.1016/s1369-5266(00)00090-x
Spinareoviridae	Fijivirus	Maize rough dwarf virus	10989	Hemiptera	Delphacidae	Copicerus	Copicerus irroratus	984408	Hordeum vulgare	4513	https://doi.org/10.1099/0022-1317-79-6-1479	Circulative, Persistent-Propagative Transmission	https://doi.org/10.1016/s1369-5266(00)00090-x
Spinareoviridae	Fijivirus	Maize rough dwarf virus	10989	Hemiptera	Delphacidae	Copicerus	Copicerus irroratus	984408	Lolium perenne	4522	https://doi.org/10.1099/0022-1317-79-6-1479	Circulative, Persistent-Propagative Transmission	https://doi.org/10.1016/s1369-5266(00)00090-x
Spinareoviridae	Fijivirus	Maize rough dwarf virus	10989	Hemiptera	Delphacidae	Copicerus	Copicerus irroratus	984408	Triticum aestivum	4565	https://doi.org/10.1099/0022-1317-79-6-1479	Circulative, Persistent-Propagative Transmission	https://doi.org/10.1016/s1369-5266(00)00090-x
Spinareoviridae	Fijivirus	Maize rough dwarf virus	10989	Hemiptera	Delphacidae	Copicerus	Copicerus irroratus	984408	Zea mays	4577	https://doi.org/10.1099/0022-1317-79-6-1479	Circulative, Persistent-Propagative Transmission	https://doi.org/10.1016/s1369-5266(00)00090-x
Spinareoviridae	Fijivirus	Maize rough dwarf virus	10989	Hemiptera	Delphacidae	Copicerus	Copicerus irroratus	984408	Cynodon dactylon	28909	https://doi.org/10.1099/0022-1317-79-6-1479	Circulative, Persistent-Propagative Transmission	https://doi.org/10.1016/s1369-5266(00)00090-x
Spinareoviridae	Fijivirus	Maize rough dwarf virus	10989	Hemiptera	Delphacidae	Copicerus	Copicerus irroratus	984408	Echinochloa crus-galli	90397	https://doi.org/10.1099/0022-1317-79-6-1479	Circulative, Persistent-Propagative Transmission	https://doi.org/10.1016/s1369-5266(00)00090-x
Spinareoviridae	Fijivirus	Maize rough dwarf virus	10989	Hemiptera	Delphacidae	Copicerus	Copicerus irroratus	984408	Digitaria sanguinalis	121769	https://doi.org/10.1099/0022-1317-79-6-1479	Circulative, Persistent-Propagative Transmission	https://doi.org/10.1016/s1369-5266(00)00090-x
Spinareoviridae	Fijivirus	Maize rough dwarf virus	10989	Hemiptera	Delphacidae	Copicerus	Copicerus irroratus	984408	Setaria verticillata	149379	https://doi.org/10.1099/0022-1317-79-6-1479	Circulative, Persistent-Propagative Transmission	https://doi.org/10.1016/s1369-5266(00)00090-x
Spinareoviridae	Fijivirus	Maize rough dwarf virus	10989	Hemiptera	Delphacidae	Copicerus	Copicerus irroratus	984408	Zea mays subsp. mays	381124	https://doi.org/10.1099/0022-1317-79-6-1479	Circulative, Persistent-Propagative Transmission	https://doi.org/10.1016/s1369-5266(00)00090-x
Spinareoviridae	Fijivirus	Rice black streaked dwarf virus	10990	Hemiptera	Delphacidae	Copicerus	Copicerus irroratus	984408	Avena sativa	4498	https://doi.org/10.1099/0022-1317-79-6-1479	Circulative, Persistent-Propagative Transmission	https://doi.org/10.1016/s1369-5266(00)00090-x
Spinareoviridae	Fijivirus	Rice black streaked dwarf virus	10990	Hemiptera	Delphacidae	Copicerus	Copicerus irroratus	984408	Hordeum vulgare	4513	https://doi.org/10.1099/0022-1317-79-6-1479	Circulative, Persistent-Propagative Transmission	https://doi.org/10.1016/s1369-5266(00)00090-x
Spinareoviridae	Fijivirus	Rice black streaked dwarf virus	10990	Hemiptera	Delphacidae	Copicerus	Copicerus irroratus	984408	Oryza sativa	4530	https://doi.org/10.1099/0022-1317-79-6-1479	Circulative, Persistent-Propagative Transmission	https://doi.org/10.1016/s1369-5266(00)00090-x
Spinareoviridae	Fijivirus	Rice black streaked dwarf virus	10990	Hemiptera	Delphacidae	Copicerus	Copicerus irroratus	984408	Triticum aestivum	4565	https://doi.org/10.1099/0022-1317-79-6-1479	Circulative, Persistent-Propagative Transmission	https://doi.org/10.1016/s1369-5266(00)00090-x
Spinareoviridae	Fijivirus	Rice black streaked dwarf virus	10990	Hemiptera	Delphacidae	Copicerus	Copicerus irroratus	984408	Zea mays	4577	https://doi.org/10.1099/0022-1317-79-6-1479	Circulative, Persistent-Propagative Transmission	https://doi.org/10.1016/s1369-5266(00)00090-x
Spinareoviridae	Fijivirus	Mal de Rio Cuarto virus	185954	Hemiptera	Delphacidae	Delphacodes	Delphacodes kuscheli	1032455	Avena sativa	4498	https://doi.org/10.1186/1743-422X-8-308	Circulative, Persistent-Propagative Transmission	https://doi.org/10.1016/s1369-5266(00)00090-x
Spinareoviridae	Fijivirus	Mal de Rio Cuarto virus	185954	Hemiptera	Delphacidae	Delphacodes	Delphacodes kuscheli	1032455	Sorghum bicolor	4558	https://doi.org/10.1186/1743-422X-8-308	Circulative, Persistent-Propagative Transmission	https://doi.org/10.1016/s1369-5266(00)00090-x
Spinareoviridae	Fijivirus	Mal de Rio Cuarto virus	185954	Hemiptera	Delphacidae	Delphacodes	Delphacodes kuscheli	1032455	Triticum aestivum	4565	https://doi.org/10.1186/1743-422X-8-308	Circulative, Persistent-Propagative Transmission	https://doi.org/10.1016/s1369-5266(00)00090-x
Spinareoviridae	Fijivirus	Mal de Rio Cuarto virus	185954	Hemiptera	Delphacidae	Delphacodes	Delphacodes kuscheli	1032455	Zea mays	4577	https://doi.org/10.1186/1743-422X-8-308	Circulative, Persistent-Propagative Transmission	https://doi.org/10.1016/s1369-5266(00)00090-x
Caulimoviridae	Tungrovirus	Rice tungro bacilliform virus	10654	Hemiptera	Cicadellidae	Nephotettix	Nephotettix virescens	1032906	Oryza sativa	4530	https://doi.org/10.1007/978-1-4939-1743-3_5	Non-Circulative, Semi-Persistent Transmission	https://doi.org/10.1111/j.1364-3703.2004.00240.x
Sedoreoviridae	Phytoreovirus	Rice dwarf virus	10991	Hemiptera	Cicadellidae	Nephotettix	Nephotettix virescens	1032906	Oryza sativa	4530	https://doi.org/10.3390/ijms24021777	Circulative, Persistent-Propagative Transmission	https://doi.org/10.1016/s1369-5266(00)00090-x
Sedoreoviridae	Phytoreovirus	Rice dwarf virus	10991	Hemiptera	Cicadellidae	Nephotettix	Nephotettix virescens	1032906	Echinochloa crus-galli	90397	https://doi.org/10.3390/ijms24021777	Circulative, Persistent-Propagative Transmission	https://doi.org/10.1016/s1369-5266(00)00090-x
Sedoreoviridae	Phytoreovirus	Rice dwarf virus	10991	Hemiptera	Cicadellidae	Nephotettix	Nephotettix virescens	1032906	Alopecurus aequalis	114194	https://doi.org/10.3390/ijms24021777	Circulative, Persistent-Propagative Transmission	https://doi.org/10.1016/s1369-5266(00)00090-x
Sedoreoviridae	Phytoreovirus	Rice dwarf virus	10991	Hemiptera	Cicadellidae	Nephotettix	Nephotettix virescens	1032906	Paspalum	147271	https://doi.org/10.3390/ijms24021777	Circulative, Persistent-Propagative Transmission	https://doi.org/10.1016/s1369-5266(00)00090-x
Secoviridae	Waikavirus	Rice tungro spherical virus	35287	Hemiptera	Cicadellidae	Nephotettix	Nephotettix virescens	1032906	Oryza sativa	4530	https://doi.org/10.1007/978-1-4939-1743-3_5	Non-Circulative, Semi-Persistent Transmission	https://doi.org/10.1016/j.coviro.2018.07.005
Rhabdoviridae	Alphanucleorhabdovirus	Potato yellow dwarf virus	195060	Coleoptera	Cerambycidae	Anastrangalia	Anastrangalia sanguinolenta	1143018	Nicotiana rustica	4093	https://doi.org/10.1016/0042-6822(67)90262-0	Circulative, Persistent-Propagative Transmission	https://doi.org/10.1111/j.1364-3703.2004.00240.x
Rhabdoviridae	Alphanucleorhabdovirus	Potato yellow dwarf virus	195060	Coleoptera	Cerambycidae	Anastrangalia	Anastrangalia sanguinolenta	1143018	Nicotiana benthamiana	4100	https://doi.org/10.1016/0042-6822(67)90262-0	Circulative, Persistent-Propagative Transmission	https://doi.org/10.1111/j.1364-3703.2004.00240.x
Rhabdoviridae	Alphanucleorhabdovirus	Potato yellow dwarf virus	195060	Coleoptera	Cerambycidae	Anastrangalia	Anastrangalia sanguinolenta	1143018	Solanum tuberosum	4113	https://doi.org/10.1016/0042-6822(67)90262-0	Circulative, Persistent-Propagative Transmission	https://doi.org/10.1111/j.1364-3703.2004.00240.x
Secoviridae	Nepovirus	Tobacco ringspot virus	12282	Coleoptera	Chrysomelidae	Epitrix	Epitrix hirtipennis	1191539	Portulaca	3582	https://doi.org/10.1128/mBio.00877-14	Non-Circulative, Semi-Persistent Transmission	https://doi.org/10.1016/bs.aivir.2014.10.003
Secoviridae	Nepovirus	Tobacco ringspot virus	12282	Coleoptera	Chrysomelidae	Epitrix	Epitrix hirtipennis	1191539	Carica papaya	3649	https://doi.org/10.1128/mBio.00877-14	Non-Circulative, Semi-Persistent Transmission	https://doi.org/10.1016/bs.aivir.2014.10.003
Secoviridae	Nepovirus	Tobacco ringspot virus	12282	Coleoptera	Chrysomelidae	Epitrix	Epitrix hirtipennis	1191539	Citrullus lanatus	3654	https://doi.org/10.1128/mBio.00877-14	Non-Circulative, Semi-Persistent Transmission	https://doi.org/10.1016/bs.aivir.2014.10.003
Secoviridae	Nepovirus	Tobacco ringspot virus	12282	Coleoptera	Chrysomelidae	Epitrix	Epitrix hirtipennis	1191539	Cucumis melo	3656	https://doi.org/10.1128/mBio.00877-14	Non-Circulative, Semi-Persistent Transmission	https://doi.org/10.1016/bs.aivir.2014.10.003
Secoviridae	Nepovirus	Tobacco ringspot virus	12282	Coleoptera	Chrysomelidae	Epitrix	Epitrix hirtipennis	1191539	Cucumis sativus	3659	https://doi.org/10.1128/mBio.00877-14	Non-Circulative, Semi-Persistent Transmission	https://doi.org/10.1016/bs.aivir.2014.10.003
Secoviridae	Nepovirus	Tobacco ringspot virus	12282	Coleoptera	Chrysomelidae	Epitrix	Epitrix hirtipennis	1191539	Malus domestica	3750	https://doi.org/10.1128/mBio.00877-14	Non-Circulative, Semi-Persistent Transmission	https://doi.org/10.1016/bs.aivir.2014.10.003
Secoviridae	Nepovirus	Tobacco ringspot virus	12282	Coleoptera	Chrysomelidae	Epitrix	Epitrix hirtipennis	1191539	Prunus persica	3760	https://doi.org/10.1128/mBio.00877-14	Non-Circulative, Semi-Persistent Transmission	https://doi.org/10.1016/bs.aivir.2014.10.003
Secoviridae	Nepovirus	Tobacco ringspot virus	12282	Coleoptera	Chrysomelidae	Epitrix	Epitrix hirtipennis	1191539	Glycine max	3847	https://doi.org/10.1128/mBio.00877-14	Non-Circulative, Semi-Persistent Transmission	https://doi.org/10.1016/bs.aivir.2014.10.003
Secoviridae	Nepovirus	Tobacco ringspot virus	12282	Coleoptera	Chrysomelidae	Epitrix	Epitrix hirtipennis	1191539	Lupinus	3869	https://doi.org/10.1128/mBio.00877-14	Non-Circulative, Semi-Persistent Transmission	https://doi.org/10.1016/bs.aivir.2014.10.003
Secoviridae	Nepovirus	Tobacco ringspot virus	12282	Coleoptera	Chrysomelidae	Epitrix	Epitrix hirtipennis	1191539	Phaseolus vulgaris	3885	https://doi.org/10.1128/mBio.00877-14	Non-Circulative, Semi-Persistent Transmission	https://doi.org/10.1016/bs.aivir.2014.10.003
Secoviridae	Nepovirus	Tobacco ringspot virus	12282	Coleoptera	Chrysomelidae	Epitrix	Epitrix hirtipennis	1191539	Vigna unguiculata	3917	https://doi.org/10.1128/mBio.00877-14	Non-Circulative, Semi-Persistent Transmission	https://doi.org/10.1016/bs.aivir.2014.10.003
Secoviridae	Nepovirus	Tobacco ringspot virus	12282	Coleoptera	Chrysomelidae	Epitrix	Epitrix hirtipennis	1191539	Pelargonium	4030	https://doi.org/10.1128/mBio.00877-14	Non-Circulative, Semi-Persistent Transmission	https://doi.org/10.1016/bs.aivir.2014.10.003
Secoviridae	Nepovirus	Tobacco ringspot virus	12282	Coleoptera	Chrysomelidae	Epitrix	Epitrix hirtipennis	1191539	Capsicum annuum	4072	https://doi.org/10.1128/mBio.00877-14	Non-Circulative, Semi-Persistent Transmission	https://doi.org/10.1016/bs.aivir.2014.10.003
Secoviridae	Nepovirus	Tobacco ringspot virus	12282	Coleoptera	Chrysomelidae	Epitrix	Epitrix hirtipennis	1191539	Solanum lycopersicum	4081	https://doi.org/10.1128/mBio.00877-14	Non-Circulative, Semi-Persistent Transmission	https://doi.org/10.1016/bs.aivir.2014.10.003
Secoviridae	Nepovirus	Tobacco ringspot virus	12282	Coleoptera	Chrysomelidae	Epitrix	Epitrix hirtipennis	1191539	Nicotiana tabacum	4097	https://doi.org/10.1128/mBio.00877-14	Non-Circulative, Semi-Persistent Transmission	https://doi.org/10.1016/bs.aivir.2014.10.003
Secoviridae	Nepovirus	Tobacco ringspot virus	12282	Coleoptera	Chrysomelidae	Epitrix	Epitrix hirtipennis	1191539	Petunia	4101	https://doi.org/10.1128/mBio.00877-14	Non-Circulative, Semi-Persistent Transmission	https://doi.org/10.1016/bs.aivir.2014.10.003
Secoviridae	Nepovirus	Tobacco ringspot virus	12282	Coleoptera	Chrysomelidae	Epitrix	Epitrix hirtipennis	1191539	Solanum melongena	4111	https://doi.org/10.1128/mBio.00877-14	Non-Circulative, Semi-Persistent Transmission	https://doi.org/10.1016/bs.aivir.2014.10.003
Secoviridae	Nepovirus	Tobacco ringspot virus	12282	Coleoptera	Chrysomelidae	Epitrix	Epitrix hirtipennis	1191539	Cornus	4281	https://doi.org/10.1128/mBio.00877-14	Non-Circulative, Semi-Persistent Transmission	https://doi.org/10.1016/bs.aivir.2014.10.003
Secoviridae	Nepovirus	Tobacco ringspot virus	12282	Coleoptera	Chrysomelidae	Epitrix	Epitrix hirtipennis	1191539	Lobelia	4382	https://doi.org/10.1128/mBio.00877-14	Non-Circulative, Semi-Persistent Transmission	https://doi.org/10.1016/bs.aivir.2014.10.003
Secoviridae	Nepovirus	Tobacco ringspot virus	12282	Coleoptera	Chrysomelidae	Epitrix	Epitrix hirtipennis	1191539	Hemerocallis	16107	https://doi.org/10.1128/mBio.00877-14	Non-Circulative, Semi-Persistent Transmission	https://doi.org/10.1016/bs.aivir.2014.10.003
Secoviridae	Nepovirus	Tobacco ringspot virus	12282	Coleoptera	Chrysomelidae	Epitrix	Epitrix hirtipennis	1191539	Mentha	21819	https://doi.org/10.1128/mBio.00877-14	Non-Circulative, Semi-Persistent Transmission	https://doi.org/10.1016/bs.aivir.2014.10.003
Secoviridae	Nepovirus	Tobacco ringspot virus	12282	Coleoptera	Chrysomelidae	Epitrix	Epitrix hirtipennis	1191539	Anemone	22868	https://doi.org/10.1128/mBio.00877-14	Non-Circulative, Semi-Persistent Transmission	https://doi.org/10.1016/bs.aivir.2014.10.003
Secoviridae	Nepovirus	Tobacco ringspot virus	12282	Coleoptera	Chrysomelidae	Epitrix	Epitrix hirtipennis	1191539	Hydrangea	23109	https://doi.org/10.1128/mBio.00877-14	Non-Circulative, Semi-Persistent Transmission	https://doi.org/10.1016/bs.aivir.2014.10.003
Secoviridae	Nepovirus	Tobacco ringspot virus	12282	Coleoptera	Chrysomelidae	Epitrix	Epitrix hirtipennis	1191539	Rubus	23216	https://doi.org/10.1128/mBio.00877-14	Non-Circulative, Semi-Persistent Transmission	https://doi.org/10.1016/bs.aivir.2014.10.003
Secoviridae	Nepovirus	Tobacco ringspot virus	12282	Coleoptera	Chrysomelidae	Epitrix	Epitrix hirtipennis	1191539	Iris	26378	https://doi.org/10.1128/mBio.00877-14	Non-Circulative, Semi-Persistent Transmission	https://doi.org/10.1016/bs.aivir.2014.10.003
Secoviridae	Nepovirus	Tobacco ringspot virus	12282	Coleoptera	Chrysomelidae	Epitrix	Epitrix hirtipennis	1191539	Vitis vinifera	29760	https://doi.org/10.1128/mBio.00877-14	Non-Circulative, Semi-Persistent Transmission	https://doi.org/10.1016/bs.aivir.2014.10.003
Secoviridae	Nepovirus	Tobacco ringspot virus	12282	Coleoptera	Chrysomelidae	Epitrix	Epitrix hirtipennis	1191539	Fraxinus	38871	https://doi.org/10.1128/mBio.00877-14	Non-Circulative, Semi-Persistent Transmission	https://doi.org/10.1016/bs.aivir.2014.10.003
Secoviridae	Nepovirus	Tobacco ringspot virus	12282	Coleoptera	Chrysomelidae	Epitrix	Epitrix hirtipennis	1191539	Narcissus pseudonarcissus	39639	https://doi.org/10.1128/mBio.00877-14	Non-Circulative, Semi-Persistent Transmission	https://doi.org/10.1016/bs.aivir.2014.10.003
Secoviridae	Nepovirus	Tobacco ringspot virus	12282	Coleoptera	Chrysomelidae	Epitrix	Epitrix hirtipennis	1191539	Prunus avium	42229	https://doi.org/10.1128/mBio.00877-14	Non-Circulative, Semi-Persistent Transmission	https://doi.org/10.1016/bs.aivir.2014.10.003
Secoviridae	Nepovirus	Tobacco ringspot virus	12282	Coleoptera	Chrysomelidae	Epitrix	Epitrix hirtipennis	1191539	Gladiolus	49747	https://doi.org/10.1128/mBio.00877-14	Non-Circulative, Semi-Persistent Transmission	https://doi.org/10.1016/bs.aivir.2014.10.003
Secoviridae	Nepovirus	Tobacco ringspot virus	12282	Coleoptera	Chrysomelidae	Epitrix	Epitrix hirtipennis	1191539	Daphne	66679	https://doi.org/10.1128/mBio.00877-14	Non-Circulative, Semi-Persistent Transmission	https://doi.org/10.1016/bs.aivir.2014.10.003
Secoviridae	Nepovirus	Tobacco ringspot virus	12282	Coleoptera	Chrysomelidae	Epitrix	Epitrix hirtipennis	1191539	Vaccinium corymbosum	69266	https://doi.org/10.1128/mBio.00877-14	Non-Circulative, Semi-Persistent Transmission	https://doi.org/10.1016/bs.aivir.2014.10.003
Secoviridae	Nepovirus	Tobacco ringspot virus	12282	Coleoptera	Chrysomelidae	Epitrix	Epitrix hirtipennis	1191539	Bacopa	90645	https://doi.org/10.1128/mBio.00877-14	Non-Circulative, Semi-Persistent Transmission	https://doi.org/10.1016/bs.aivir.2014.10.003
Secoviridae	Nepovirus	Tobacco ringspot virus	12282	Coleoptera	Chrysomelidae	Epitrix	Epitrix hirtipennis	1191539	Prunus serrulata	97321	https://doi.org/10.1128/mBio.00877-14	Non-Circulative, Semi-Persistent Transmission	https://doi.org/10.1016/bs.aivir.2014.10.003
Secoviridae	Nepovirus	Tobacco ringspot virus	12282	Coleoptera	Chrysomelidae	Epitrix	Epitrix hirtipennis	1191539	Phlox subulata	103544	https://doi.org/10.1128/mBio.00877-14	Non-Circulative, Semi-Persistent Transmission	https://doi.org/10.1016/bs.aivir.2014.10.003
Secoviridae	Nepovirus	Tobacco ringspot virus	12282	Coleoptera	Chrysomelidae	Epitrix	Epitrix hirtipennis	1191539	Impatiens walleriana	127142	https://doi.org/10.1128/mBio.00877-14	Non-Circulative, Semi-Persistent Transmission	https://doi.org/10.1016/bs.aivir.2014.10.003
Secoviridae	Nepovirus	Tobacco ringspot virus	12282	Coleoptera	Chrysomelidae	Epitrix	Epitrix hirtipennis	1191539	Pueraria montana	132459	https://doi.org/10.1128/mBio.00877-14	Non-Circulative, Semi-Persistent Transmission	https://doi.org/10.1016/bs.aivir.2014.10.003
Secoviridae	Nepovirus	Tobacco ringspot virus	12282	Coleoptera	Chrysomelidae	Epitrix	Epitrix hirtipennis	1191539	Prunus incisa	137206	https://doi.org/10.1128/mBio.00877-14	Non-Circulative, Semi-Persistent Transmission	https://doi.org/10.1016/bs.aivir.2014.10.003
Secoviridae	Nepovirus	Tobacco ringspot virus	12282	Coleoptera	Chrysomelidae	Epitrix	Epitrix hirtipennis	1191539	Rubus plicatus	211815	https://doi.org/10.1128/mBio.00877-14	Non-Circulative, Semi-Persistent Transmission	https://doi.org/10.1016/bs.aivir.2014.10.003
Secoviridae	Nepovirus	Tobacco ringspot virus	12282	Coleoptera	Chrysomelidae	Epitrix	Epitrix hirtipennis	1191539	Malus pumila	283210	https://doi.org/10.1128/mBio.00877-14	Non-Circulative, Semi-Persistent Transmission	https://doi.org/10.1016/bs.aivir.2014.10.003
Secoviridae	Nepovirus	Tobacco ringspot virus	12282	Coleoptera	Chrysomelidae	Epitrix	Epitrix hirtipennis	1191539	Prunus serrula	1358727	https://doi.org/10.1128/mBio.00877-14	Non-Circulative, Semi-Persistent Transmission	https://doi.org/10.1016/bs.aivir.2014.10.003
Phenuiviridae	Tenuivirus	Tenuivirus oryzabrevis	3052762	Hemiptera	Delphacidae	Nilaparvata	Nilaparvata bakeri	1223488	NA	NA	https://doi.org/10.1016/j.coviro.2018.07.005	Circulative, Persistent-Propagative Transmission	https://doi.org/10.1016/j.coviro.2018.07.005
Geminiviridae	Mastrevirus	Wheat dwarf virus	10834	Hemiptera	Cicadellidae	Psammotettix	Psammotettix alienus	1329925	Triticum aestivum	4565	https://doi.org/10.1094/PHYTO-09-13-0251-R； 10.1016/j.jviromet.2017.09.010; 10.1038/srep36604; 10.1093/jee/toz162	Circulative, Persistent Non-Propagative Transmission	https://doi.org/10.1111/cmi.13047; 10.1094/PHYTO-09-13-0251-R
Rhabdoviridae	Alphanucleorhabdovirus	Wheat yellow striate virus	2152660	Hemiptera	Cicadellidae	Psammotettix	Psammotettix alienus	1329925	Triticum aestivum	4565	https://doi.org/10.1016/j.virusres.2020.197992	Circulative, Persistent-Propagative Transmission	https://doi.org/10.1111/j.1364-3703.2004.00240.x
Chuviridae	Mivirus	Hancheng leafhopper mivirus	2714894	Hemiptera	Cicadellidae	Psammotettix	Psammotettix alienus	1329925	NA	NA	https://doi.org/10.1016/j.virusres.2020.197992	NA	NA
Totiviridae	Unclassified	Papaya meleira virus	1497848	Hemiptera	Aleyrodidae	Trialeurodes	Trialeurodes variabilis	1398417	Carica papaya	3649	https://doi.org/10.1094/PDIS-06-18-1101-RE	NA	NA
Geminiviridae	Mastrevirus	Tobacco yellow dwarf virus	10830	Hemiptera	Cicadellidae	Orosius	Orosius argentatus	1401702	Datura stramonium	4076	https://doi.org/10.1093/oxfordjournals.molbev.a025721	Circulative, Persistent Non-Propagative Transmission	https://doi.org/10.1016/B978-0-12-800172-1.00004-5
Geminiviridae	Mastrevirus	Tobacco yellow dwarf virus	10830	Hemiptera	Cicadellidae	Orosius	Orosius argentatus	1401702	Solanum lycopersicum	4081	https://doi.org/10.1093/oxfordjournals.molbev.a025721	Circulative, Persistent Non-Propagative Transmission	https://doi.org/10.1016/B978-0-12-800172-1.00004-5
Geminiviridae	Mastrevirus	Tobacco yellow dwarf virus	10830	Hemiptera	Cicadellidae	Orosius	Orosius argentatus	1401702	Nicotiana tabacum	4097	https://doi.org/10.1093/oxfordjournals.molbev.a025721	Circulative, Persistent Non-Propagative Transmission	https://doi.org/10.1016/B978-0-12-800172-1.00004-5
Geminiviridae	Mastrevirus	Tobacco yellow dwarf virus	10830	Hemiptera	Cicadellidae	Orosius	Orosius argentatus	1401702	Datura stramonium var. tatula	239686	https://doi.org/10.1093/oxfordjournals.molbev.a025721	Circulative, Persistent Non-Propagative Transmission	https://doi.org/10.1016/B978-0-12-800172-1.00004-5
Caulimoviridae	Tungrovirus	Rice tungro bacilliform virus	10654	Hemiptera	Cicadellidae	Nephotettix	Nephotettix nigropictus	1563985	Oryza sativa	4530	https://doi.org/10.1016/j.coviro.2018.07.005	Non-Circulative, Semi-Persistent Transmission	https://doi.org/10.1016/j.coviro.2018.07.005
Secoviridae	Waikavirus	Rice tungro spherical virus	35287	Hemiptera	Cicadellidae	Nephotettix	Nephotettix nigropictus	1563985	Oryza sativa	4530	https://doi.org/10.1016/j.coviro.2018.07.005	Non-Circulative, Semi-Persistent Transmission	https://doi.org/10.1016/j.coviro.2018.07.005
Caulimoviridae	Tungrovirus	Rice tungro bacilliform virus	10654	Hemiptera	Cicadellidae	Recilia	Recilia dorsalis	1582033	Oryza sativa	4530	https://doi.org/10.1016/j.coviro.2018.07.005	Non-Circulative, Semi-Persistent Transmission	https://doi.org/10.1016/j.coviro.2018.07.005
Sedoreoviridae	Phytoreovirus	Rice gall dwarf virus	10986	Hemiptera	Cicadellidae	Recilia	Recilia dorsalis	1582033	Oryza sativa	4530	https://doi.org/10.1016/j.virusres.2017.11.012; 10.1038/srep20699	Circulative, Persistent-Propagative Transmission	https://doi.org/10.1016/s1369-5266(00)00090-x
Sedoreoviridae	Phytoreovirus	Rice dwarf virus	10991	Hemiptera	Cicadellidae	Recilia	Recilia dorsalis	1582033	Oryza sativa	4530	https://doi.org/10.1099/jgv.0.000022；10.1104/pp.105.072306	Circulative, Persistent-Propagative Transmission	https://doi.org/10.1016/s1369-5266(00)00090-x
Sedoreoviridae	Phytoreovirus	Rice dwarf virus	10991	Hemiptera	Cicadellidae	Recilia	Recilia dorsalis	1582033	Echinochloa crus-galli	90397	https://doi.org/10.1099/jgv.0.000022；10.1104/pp.105.072306	Circulative, Persistent-Propagative Transmission	https://doi.org/10.1016/s1369-5266(00)00090-x
Sedoreoviridae	Phytoreovirus	Rice dwarf virus	10991	Hemiptera	Cicadellidae	Recilia	Recilia dorsalis	1582033	Alopecurus aequalis	114194	https://doi.org/10.1099/jgv.0.000022；10.1104/pp.105.072306	Circulative, Persistent-Propagative Transmission	https://doi.org/10.1016/s1369-5266(00)00090-x
Sedoreoviridae	Phytoreovirus	Rice dwarf virus	10991	Hemiptera	Cicadellidae	Recilia	Recilia dorsalis	1582033	Paspalum	147271	https://doi.org/10.1099/jgv.0.000022；10.1104/pp.105.072306	Circulative, Persistent-Propagative Transmission	https://doi.org/10.1016/s1369-5266(00)00090-x
Sedoreoviridae	Phytoreovirus	Wound tumor virus	10987	Hemiptera	Cicadellidae	Agallia	Agallia constricta	1585285	NA	NA	https://doi.org/10.1016/0042-6822(65)90149-2；10.1016/0042-6822(90)90127-d; 10.1016/0042-6822(65)90330-2; 10.1126/science.110.2850.162-a; 10.1016/0042-6822(74)90282-7; 10.1016/0042-6822(69)90285-2	Circulative, Persistent-Propagative Transmission	https://doi.org/10.1016/s1369-5266(00)00090-x
Rhabdoviridae	Alphanucleorhabdovirus	Potato yellow dwarf virus	195060	Hemiptera	Cicadellidae	Agallia	Agallia constricta	1585285	Nicotiana rustica	4093	https://doi.org/10.1016/j.virusres.2020.197942	Circulative, Persistent-Propagative Transmission	https://doi.org/10.1111/j.1364-3703.2004.00240.x
Rhabdoviridae	Alphanucleorhabdovirus	Potato yellow dwarf virus	195060	Hemiptera	Cicadellidae	Agallia	Agallia constricta	1585285	Nicotiana benthamiana	4100	https://doi.org/10.1016/j.virusres.2020.197942	Circulative, Persistent-Propagative Transmission	https://doi.org/10.1111/j.1364-3703.2004.00240.x
Rhabdoviridae	Alphanucleorhabdovirus	Potato yellow dwarf virus	195060	Hemiptera	Cicadellidae	Agallia	Agallia constricta	1585285	Solanum tuberosum	4113	https://doi.org/10.1016/j.virusres.2020.197942	Circulative, Persistent-Propagative Transmission	https://doi.org/10.1111/j.1364-3703.2004.00240.x
Rhabdoviridae	Alphanucleorhabdovirus	constricta yellow dwarf virus	3020400	Hemiptera	Cicadellidae	Agallia	Agallia constricta	1585285	NA	NA	https://doi.org/10.1016/0042-6822(73)90408-x	Circulative, Persistent-Propagative Transmission	https://doi.org/10.1111/j.1364-3703.2004.00240.x
Nanoviridae	Babuvirus	Cardamom bushy dwarf virus	262588	Hemiptera	Aphididae	Micromyzus	Micromyzus kalimpongensis	1620371	Elettaria cardamomum	105181	https://doi.org/10.1093/ee/nvv161	Circulative, Persistent Non-Propagative Transmission	https://doi.org/10.1016/B978-0-12-800172-1.00004-5
Nanoviridae	Babuvirus	Cardamom bushy dwarf virus	262588	Hemiptera	Aphididae	Micromyzus	Micromyzus kalimpongensis	1620371	Amomum subulatum	1008370	https://doi.org/10.1093/ee/nvv161	Circulative, Persistent Non-Propagative Transmission	https://doi.org/10.1016/B978-0-12-800172-1.00004-5
Rhabdoviridae	Alphanucleorhabdovirus	Potato yellow dwarf virus	195060	Hemiptera	Cicadellidae	Agallia	Agallia quadripunctata	1655838	Nicotiana rustica	4093	https://doi.org/10.1007/3-540-27485-5_7	Circulative, Persistent-Propagative Transmission	https://doi.org/10.1111/j.1364-3703.2004.00240.x
Rhabdoviridae	Alphanucleorhabdovirus	Potato yellow dwarf virus	195060	Hemiptera	Cicadellidae	Agallia	Agallia quadripunctata	1655838	Nicotiana benthamiana	4100	https://doi.org/10.1007/3-540-27485-5_7	Circulative, Persistent-Propagative Transmission	https://doi.org/10.1111/j.1364-3703.2004.00240.x
Rhabdoviridae	Alphanucleorhabdovirus	Potato yellow dwarf virus	195060	Hemiptera	Cicadellidae	Agallia	Agallia quadripunctata	1655838	Solanum tuberosum	4113	https://doi.org/10.1007/3-540-27485-5_7	Circulative, Persistent-Propagative Transmission	https://doi.org/10.1111/j.1364-3703.2004.00240.x
Rhabdoviridae	Cytorhabdovirus	Strawberry crinkle virus	135656	Hemiptera	Aphididae	Chaetosiphon	Chaetosiphon tetrarhodum	1898144	NA	NA	https://doi.org/10.1007/s00705-014-2029-z	Circulative, Persistent-Propagative Transmission	https://doi.org/10.1007/s00705-014-2029-z
Sedoreoviridae	Phytoreovirus	Wound tumor virus	10987	Hemiptera	Cicadellidae	Agalliopsis	Agalliopsis novella	2283866	NA	NA	https://doi.org/10.1007/978-3-642-46115-6_5	Circulative, Persistent-Propagative Transmission	https://doi.org/10.1016/s1369-5266(00)00090-x
Potyviridae	Potyvirus	Potato virus Y	12216	Hemiptera	Aphididae	Phorodon	Phorodon cannabis	2497400	Capsicum	4071	https://doi.org/10.1093/ee/nvac001	Non-Persistent Transmission	https://doi.org/10.1093/ee/nvac001
Potyviridae	Potyvirus	Potato virus Y	12216	Hemiptera	Aphididae	Phorodon	Phorodon cannabis	2497400	Solanum lycopersicum	4081	https://doi.org/10.1093/ee/nvac001	Non-Persistent Transmission	https://doi.org/10.1093/ee/nvac001
Potyviridae	Potyvirus	Potato virus Y	12216	Hemiptera	Aphididae	Phorodon	Phorodon cannabis	2497400	Nicotiana	4085	https://doi.org/10.1093/ee/nvac001	Non-Persistent Transmission	https://doi.org/10.1093/ee/nvac001
Potyviridae	Potyvirus	Potato virus Y	12216	Hemiptera	Aphididae	Phorodon	Phorodon cannabis	2497400	Solanum tuberosum	4113	https://doi.org/10.1093/ee/nvac001	Non-Persistent Transmission	https://doi.org/10.1093/ee/nvac001
Geminiviridae	Begomovirus	Parsley yellow leaf curl virus	2683337	Hemiptera	Cicadellidae	Austroagallia	Austroagallia sinuata	2508434	NA	NA	https://doi.org/10.21203/rs.3.rs-3403898/v1	Circulative, Persistent Non-Propagative Transmission	https://doi.org/10.1016/B978-0-12-800172-1.00004-5
Geminiviridae	Mastrevirus	Maize streak virus	10821	Hemiptera	Cicadellidae	Cicadulina	Cicadulina mbila	2591921	Zea mays	4577	https://doi.org/10.1093/oxfordjournals.molbev.a025721; 10.1016/0042-6822(67)90262-0; 10.1094/PHYTO-09-13-0251-R	Circulative, Persistent Non-Propagative Transmission	https://doi.org/10.1016/B978-0-12-800172-1.00004-5
Geminiviridae	Mastrevirus	Maize streak virus	10821	Hemiptera	Cicadellidae	Cicadulina	Cicadulina mbila	2591921	Zea mays subsp. mays	381124	https://doi.org/10.1093/oxfordjournals.molbev.a025721; 10.1016/0042-6822(67)90262-0; 10.1094/PHYTO-09-13-0251-R	Circulative, Persistent Non-Propagative Transmission	https://doi.org/10.1016/B978-0-12-800172-1.00004-5
Geminiviridae	Mastrevirus	Panicum streak virus	10826	Hemiptera	Cicadellidae	Cicadulina	Cicadulina mbila	2591921	Zea mays	4577	https://doi.org/10.1099/0022-1317-73-5-1041	Circulative, Persistent Non-Propagative Transmission	https://doi.org/10.1016/B978-0-12-800172-1.00004-5
Geminiviridae	Mastrevirus	Panicum streak virus	10826	Hemiptera	Cicadellidae	Cicadulina	Cicadulina mbila	2591921	Megathyrsus maximus	59788	https://doi.org/10.1099/0022-1317-73-5-1041	Circulative, Persistent Non-Propagative Transmission	https://doi.org/10.1016/B978-0-12-800172-1.00004-5
Geminiviridae	Mastrevirus	Sugarcane streak virus	10836	Hemiptera	Cicadellidae	Cicadulina	Cicadulina mbila	2591921	Saccharum officinarum	4547	https://doi.org/10.1093/oxfordjournals.molbev.a025721	Circulative, Persistent Non-Propagative Transmission	https://doi.org/10.1016/B978-0-12-800172-1.00004-5
Geminiviridae	Mastrevirus	Sugarcane streak virus	10836	Hemiptera	Cicadellidae	Cicadulina	Cicadulina mbila	2591921	Cenchrus echinatus	173841	https://doi.org/10.1093/oxfordjournals.molbev.a025721	Circulative, Persistent Non-Propagative Transmission	https://doi.org/10.1016/B978-0-12-800172-1.00004-5
Caulimoviridae	Tungrovirus	Rice tungro bacilliform virus	10654	Hemiptera	Cicadellidae	Nephotettix	Nephotettix parvus	2800240	Oryza sativa	4530	https://doi.org/10.1016/j.coviro.2018.07.005	Non-Circulative, Semi-Persistent Transmission	https://doi.org/10.1016/j.coviro.2018.07.005
Secoviridae	Waikavirus	Rice tungro spherical virus	35287	Hemiptera	Cicadellidae	Nephotettix	Nephotettix parvus	2800240	Oryza sativa	4530	https://doi.org/10.1016/j.coviro.2018.07.005	Non-Circulative, Semi-Persistent Transmission	https://doi.org/10.1016/j.coviro.2018.07.005
Tospoviridae	Orthotospovirus	Groundnut ringspot virus	12675	Thysanoptera	Thripidae	Frankliniella	Frankliniella gemina	2872545	Arachis hypogaea	3818	https://doi.org/10.1146/annurev-virology-100114-055036	Circulative, Persistent-Propagative Transmission	https://doi.org/10.1016/s1369-5266(00)00090-x
Tospoviridae	Orthotospovirus	Chrysanthemum stem necrosis virus	83871	Thysanoptera	Thripidae	Frankliniella	Frankliniella gemina	2872545	Nicotiana benthamiana	4100	https://doi.org/10.1146/annurev-virology-100114-055036	Circulative, Persistent-Propagative Transmission	https://doi.org/10.1016/s1369-5266(00)00090-x
Tospoviridae	Orthotospovirus	Chrysanthemum stem necrosis virus	83871	Thysanoptera	Thripidae	Frankliniella	Frankliniella gemina	2872545	Chrysanthemum x morifolium	41568	https://doi.org/10.1146/annurev-virology-100114-055036	Circulative, Persistent-Propagative Transmission	https://doi.org/10.1016/s1369-5266(00)00090-x
Tospoviridae	Orthotospovirus	Orthotospovirus arachianuli	3052563	Thysanoptera	Thripidae	Frankliniella	Frankliniella gemina	2872545	NA	NA	https://doi.org/10.1016/bs.aivir.2019.07.001	Circulative, Persistent-Propagative Transmission	https://doi.org/10.1016/s1369-5266(00)00090-x
Tospoviridae	Orthotospovirus	Orthotospovirus tomatomaculae	3052585	Thysanoptera	Thripidae	Frankliniella	Frankliniella gemina	2872545	NA	NA	https://doi.org/10.1146/annurev-virology-100114-055036	Circulative, Persistent-Propagative Transmission	https://doi.org/10.1016/j.virusres.2003.12.011; 10.339/cells11040693
Geminiviridae	Mastrevirus	Chloris striate mosaic virus	10820	Hemiptera	Cicadellidae	Nesoclutha	Nesoclutha phryne	2901953	Avena sativa	4498	https://doi.org/10.1093/oxfordjournals.molbev.a025721	Circulative, Persistent Non-Propagative Transmission	https://doi.org/10.1016/B978-0-12-800172-1.00004-5
Geminiviridae	Mastrevirus	Chloris striate mosaic virus	10820	Hemiptera	Cicadellidae	Nesoclutha	Nesoclutha phryne	2901953	Dactylis glomerata	4509	https://doi.org/10.1093/oxfordjournals.molbev.a025721	Circulative, Persistent Non-Propagative Transmission	https://doi.org/10.1016/B978-0-12-800172-1.00004-5
Geminiviridae	Mastrevirus	Chloris striate mosaic virus	10820	Hemiptera	Cicadellidae	Nesoclutha	Nesoclutha phryne	2901953	Hordeum vulgare	4513	https://doi.org/10.1093/oxfordjournals.molbev.a025721	Circulative, Persistent Non-Propagative Transmission	https://doi.org/10.1016/B978-0-12-800172-1.00004-5
Geminiviridae	Mastrevirus	Chloris striate mosaic virus	10820	Hemiptera	Cicadellidae	Nesoclutha	Nesoclutha phryne	2901953	Triticum	4564	https://doi.org/10.1093/oxfordjournals.molbev.a025721	Circulative, Persistent Non-Propagative Transmission	https://doi.org/10.1016/B978-0-12-800172-1.00004-5
Geminiviridae	Mastrevirus	Chloris striate mosaic virus	10820	Hemiptera	Cicadellidae	Nesoclutha	Nesoclutha phryne	2901953	Zea mays	4577	https://doi.org/10.1093/oxfordjournals.molbev.a025721	Circulative, Persistent Non-Propagative Transmission	https://doi.org/10.1016/B978-0-12-800172-1.00004-5
Geminiviridae	Mastrevirus	Chloris striate mosaic virus	10820	Hemiptera	Cicadellidae	Nesoclutha	Nesoclutha phryne	2901953	Chloris gayana	110876	https://doi.org/10.1093/oxfordjournals.molbev.a025721	Circulative, Persistent Non-Propagative Transmission	https://doi.org/10.1016/B978-0-12-800172-1.00004-5
Geminiviridae	Mastrevirus	Chloris striate mosaic virus	10820	Hemiptera	Cicadellidae	Nesoclutha	Nesoclutha phryne	2901953	Ixophorus unisetus	279312	https://doi.org/10.1093/oxfordjournals.molbev.a025721	Circulative, Persistent Non-Propagative Transmission	https://doi.org/10.1016/B978-0-12-800172-1.00004-5
Geminiviridae	Mastrevirus	Chickpea chlorotic dwarf virus	463360	Hemiptera	Cicadellidae	Nesoclutha	Nesoclutha phryne	2901953	Cicer arietinum	3827	https://doi.org/10.3389/fpls.2019.00803	Circulative, Persistent Non-Propagative Transmission	https://doi.org/10.1016/B978-0-12-800172-1.00004-5
